# Supplementary material for: Accumulation of mutations in nsp4, E, and the S2 subunit underlies mammalian cell tropism expansion and virulence attenuation of avian coronavirus
Source: PLoS Pathog. 2026 Apr 9;22(4):e1014147. doi: 10.1371/journal.ppat.1014147 (PMC13086431; doi:10.1371/journal.ppat.1014147)
Supplement: S1 Data — (XLSX) [file ppat.1014147.s004.xlsx]

## Sheet: Fig1E
	WT			P0			P10			P20
hpi	Rep1	Rep2	Rep3	Rep1	Rep2	Rep3	Rep1	Rep2	Rep3	Rep1	Rep2	Rep3
1	0	0	0	0	0	0	0	0	0	0	0	0
12	0	0	0	0	0	0	1.333	1.333	1.5	1.5	1.6667	1.333
24	0	0	0	0	0	0	2.333	2.5	2.333	2.5	2.5	2.5
36	0	0	0	0	0	0	3.6667	4	3.5	4.333	4	4.769
48	0	0	0	0	0	0	3.5	4.333	4	5.333	4.6666	5
60	0	0	0	0	0	0	5	5	4.667	6	5.23	5.5
72	0	0	0	0	0	0	5.23	5	5.6667	5.23	5.3333	5

## Sheet: Fig3
Fig3B
	rSD	rP20	rSD-SP20	rP20-SSD
Rep1	0	5.2	0	0
Rep2	0	4.667	0	0
Rep3	0	4.667	0	0
Fig3D
	rP20			rP20-nsp4SD			rP20-nsp2SD			rP20-nsp3SD			rP20-ESD			rSD-mut/nsp4-E-S
hpi	Rep1	Rep2	Rep3	Rep1	Rep2	Rep3	Rep1	Rep2	Rep3	Rep1	Rep2	Rep3	Rep1	Rep2	Rep3	Rep1	Rep2	Rep3
1	0	0	0	0	0	0	0	0	0	0	0	0	0	0	0	0	0	0
24	2	2.33	2.333	0	0	0	2	2.5	2.5	3	3	2.5	0	0	0	2.66	2.5	2.3
48	4.33	5	4.5	2.6667	2.6667	3	3.5	3.667	3.667	4.5	4.33	4.33	2.66	2.5	2.5	3.66	3.666	4.5
60	5.2	4.667	4.667	3.333	3.333	3	4.333	3.667	4.333	4.667	4.333	4.667	3.33	2.5	3	4	4.333	4.55
72	5.333	4.667	4.5	3.6667	4	3	4.333	4.5	4.5	4.33	3.666	4	3.5	3.23	3.5	4.333	4.666	4.5

## Sheet: Fig4
Fig4B
	rSD-mut/nsp4-E-S1			rSD-mut/nsp4-E-S2			rSD-mut/nsp4-E-S2(826/852/864/868)			rSD-mut/nsp4-E-S2(610/864/868)			rSD-mut/nsp4-E-S2(610/826/852)
hpi	Rep1	Rep2	Rep3	Rep1	Rep2	Rep3	Rep1	Rep2	Rep3	Rep1	Rep2	Rep3	Rep1	Rep2	Rep3
1	0	0	0	0	0	0	0	0	0	0	0	0	0	0	0
24	0	0	0	1	0	1.333	1	0	0	0	0	0	0	0	0
48	0	0	0	3.5	4	3.6667	2.5	2	2	1	1	0	0	0	0
60	0	0	0	4.333	4	3.667	2.667	2.667	2.667	1.5	1	1.333	0	0	0
72	0	0	0	4	4.333	3.79	2.769	3	3	1.5	1	1.5	0	0	0
	rSD-mut/nsp4-E-S2			rSD-mut/nsp4-S2			rSD-mut/E-S2			rSD-mut/nsp4-E-S2（864+868）
hpi	Rep1	Rep2	Rep3	Rep1	Rep2	Rep3	Rep1	Rep2	Rep3	Rep1	Rep2	Rep3
1	0	0	0	0	0	0	0	0	0	0	0	0
24	1	0	1.333	0	0	0	0	0	0	0	0	0
48	3.5	4	3.6667	0	0	0	0	0	0	0	0	0
60	4.333	4	3.667	0	0	0	1.33	0	0	0	0	0
72	4	4.333	3.79	0	0	0	1.5	1.33	1.33	0	0	0

## Sheet: Fig5
Fig5B
	rH120			mH120
hpi	Rep1	Rep2	Rep3	Rep1	Rep2	Rep3
1	0	0	0	0	0	0
24	0	0	0	3.5	3.5	4
48	0	0	0	5.333	5.5	5.5
72	0	0	0	5	5.5	5.5

## Sheet: Fig6
Fig6A									Fig6F
	rSD			mSD						CEKs					BHK-21
hpi	Rep1	Rep2	Rep3	Rep1	Rep2	Rep3				DMSO	Camostat	E64d			DMSO	Camostat	E64d
1	0	0	0	0	0	0			Rep1	7.667	6.5	7.67		Rep1	5	4.3	4.3
12	0	0	0	2.33	2.5	2.667			Rep2	7.33	6.5	7.5		Rep2	5	4.3	4
36	2.667	2.5	3	7.5	7.667	7.667			Rep3	7.66	6.33	7.33		Rep3	4.667	4.3	3.6
48	4	4.5	4.33	6.667	7	7
60	4.33	4	4.33	6.5	6.667	7
	rH120			mH120
hpi	Rep1	Rep2	Rep3	Rep1	Rep2	Rep3
1	0	0	0	0	0	0
12	2	2	1.667	1.667	1.667	2
24	6	6	5.5	5.33	5	5.33
36	6.3	6.5	6	6	6.3	6.3
48	5.8	5.5	5.667	6.5	6.3	6.33
60	5	5.3	5	6	6	6.33
Fig6B	CEKs				BHK-21
	rSD	rSD-S2rP20	mSD		rSD	rSD-S2rP20	mSD
Rep1	1.18	1.12	1.1		1.1	1.12	1.2
Rep2	0.84	0.9	0.99		0.94	0.9	0.99
Rep3	0.98	1.1	0.96		0.97	1	0.96
Rep4	0.88	1.2	0.98		0.89	0.99	1.12
Rep5	1.12	1.18	0.97		1.1	1.05	1.05

## Sheet: Fig7
Fig7B
		rSD										mSD										PBS										rH120										mH120
dpi		Chick 1	Chick 2	Chick 3	Chick 4	Chick 5	Chick 6	Chick 7	Chick 8	Chick 9	Chick 10	Chick 1	Chick 2	Chick 3	Chick 4	Chick 5	Chick 6	Chick 7	Chick 8	Chick 9	Chick 10	Chick 1	Chick 2	Chick 3	Chick 4	Chick 5	Chick 6	Chick 7	Chick 8	Chick 9	Chick 10	Chick 1	Chick 2	Chick 3	Chick 4	Chick 5	Chick 6	Chick 7	Chick 8	Chick 9	Chick 10	Chick 1	Chick 2	Chick 3	Chick 4	Chick 5	Chick 6	Chick 7	Chick 8
1		0	0	0	0	0	0.5	0	0	0	0	0	0	0	0	0.5	0	0	0	0	0	0	0	0.5	0	0	0	0	0	0	0	0	0	0.5	0	0	0	0	0	0	0	0	0	0	0	0.5	0	0	0
2		0	0	0	0	0	0.5	0	0	0	0	0	0	0	0	0	0.5	0	0	0	0	0	0	0	0	0.5	0	0	0	0	0	0	0	0	0	0	0	0	0	0	0	0	0	0	0	0	0.5	0	0
3		0	1	1	1	1	0	0	0	0	0	0	0	0.5	0	0	0	0	0	0	0	0	0	0	0	0	0	0	0	0	0	0	0	0.5	0.5	0	0.5	0	0	0	0	0	1	0	0.5	0	0.5	0	0
4		2	2	2	2	0.5	2	0.5	1	0	0.5	0	0	0	0.5	0.5	0	1	0.5	0	0	0	0	0	0	0	0	0	0	0	0	0.5	1	0	0	0.5	0.5	1	0	0	0	0	0	0.5	0.5	0.5	0	0.5	0
5		4	4	3	3	3	3	1.5	1.5	1		0	0	0	0.5	0.5	1	0.5	0	0.5	0	0	0	0	0	0	0	0	0	0	0	1	2	0	0.5	1	0.5	0.5	0.5	0	0	0	0	0.5	0.5	0.5	0	0.5	0
6		4	4	4	3	3	2	2	1			0	0	1	1	0.5	0	1	0	0.5	0	0	0	0	0	0	0	0	0	0	0	1	1	2	0.5	0.5	0	0.5	0	0	0	1	1	0	1	0	0	0	0
7		4	4	4	4	3	2	2				0	0	0	0	0.5	1	0	1	1	0	0	0	0	0	0	0	0	0	0	0	1	1	1	0.5	1.5	1	0	0	1	0	1	1	0	0.5	0	0	0	0
8		4	4	4	3	3	2					0	1	0.5	0.5	1	1	0	0	0	0	0	0	0	0	0	0	0	0	0	0	1	1	2	0.5	2	0	0	0.5	0.5	0	1	0.5	0.5	0	0	0	0	0
9		2	2	2								0	2	2	3	0.5	0	0	0	0	0	0	0	0	0	0	0	0	0	0	0	1	0.5	0	0	0	0	0	0	0.5	0.5	0.5	0.5	0	0.5	0	0	0	0
10		2	1	2								0.5	2	3	3	1	0	0.5	0.5	0		0	0	0	0	0	0	0	0	0	0	0	0	0.5	0	0	0	0	0		0	0.5	0	0	0	0	0	0	0
11		1	1	1								0.5	4	3	0.5	0.5	0	0	0	0		0	0	0	0	0	0	0	0	0	0	0	0	0	0	0	0	0	0	0	0	0	0	0	0	0	0	0	0
12		1	0.5	1								4	0	0.5	0	0.5	0	0	0			0	0	0	0	0	0	0	0	0	0	0	0	0	0	0	0	0	0	0	0	0	0	0	0	0	0	0	0
13		0.5	0	0.5								0.5	0	1	1	0	0	0				0	0	0	0	0	0	0	0	0	0	0	0	0	0	0	0	0	0	0	0	0	0	0	0	0	0	0	0
14		0	0	0.5								0.5	0	1	0	0	0	0				0	0	0	0	0	0	0	0	0	0	0	0	0	0	0	0	0	0	0	0	0	0	0	0	0	0	0	0
15		0	0	0								1	0	0	0	0	0	0				0	0	0	0	0	0	0	0	0	0	0	0	0	0	0	0	0	0	0	0	0	0	0	0	0	0	0	0
Fig7C
dpi	rSD			mSD			PBS			rH120			mH120
	Chick 1	Chick 2	Chick 3	Chick 1	Chick 2	Chick 3	Chick 1	Chick 2	Chick 3	Chick 1	Chick 2	Chick 3	Chick 1	Chick 2	Chick 3
3	3.7	3.3	3.7	3.2	1.67	0.7	0.7	1.2	0.78	1.33	0.88	3.2	1.2	1.8	1.3
5	3.75	3.76	3.5	0.67	1.8	1.4	0.8	0.7	1	3.3	3.2	3.65	1.6	1.1	1.44
7	4	4	4	0.88	1		0.8	1	0.75	2.6	3	3.21	1.77	1.11	0.7
Fig7E											Fig7F
	rSD			mSD			PBS					rH120			mH120			PBS
	Chick 1	Chick 2	Chick 3	Chick 1	Chick 2	Chick 3	Chick 1	Chick 2	Chick 3			Chick 1	Chick 2	Chick 3	Chick 1	Chick 2	Chick 3	Chick 1	Chick 2	Chick 3
Trachea	4.5	4	4.5	3.5	3.33	1.33	0	0	0		Trachea	4.5	4.33	2.333	2.5	1.667	0	0	0	0
Kidney	4	3.667	1.667	2.67	2.5	0	0	0	0		Kidney	0	0	0	0	0	0	0	0	0
Brain	0	0	0	0	0	0	0	0	0		Brain	0	0	0	0	0	0	0	0	0
[truncated: 2 more columns]

## Sheet: Fig9
Fig9B						Fig9C
	PBS	rSD	mSD				PBS	rSD	mSD
chick1	20.8983	94.9565	78.2			chick1	15.0984	70.35	66.32
chick2	25	50.1317	52			chick2	13.7567	25.63	58.61
chick3	10	101.2	67			chick3	7.49553	69	39.49
chick4	5.6	165.117	58.9018			chick4	4.36494	59	47.3
chick5		98.67	91			chick5		75.72	42.68
Fig9D						Fig9E
	ConA	rSD	mSD	PBS			PBS	rSD	mSD
chick1	1532	95	488	25		chick1	0	20.2	12.7
chick2	1576	214	234	22		chick2	0	22.6	16
chick3	1447	198	321	13		chick3	0	32	20.2
						chick4	0	22.6	8
						chick5	0	16	16
Fig9G
	rSD-WT			mSD-WT			PBS-WT			PBS-PBS
Trachea	1.3	0	0	1.5	1.33	0	4.33	4	4	0	0	0
Kidney	0	0	0	1.33	0	0	3.5	3.667	1.67	0	0	0

## Sheet: Fig S1
Fig S1A
	WT			P0			P10			P20
hpi	Rep1	Rep2	Rep3	Rep1	Rep2	Rep3	Rep1	Rep2	Rep3	Rep1	Rep2	Rep3
1	1.67	2.5	1.67	2.5	2.5	2.33	2.5	2.5		2.5	2.5
12	0	0	0	1.667	1.667	2.3	4.33	4	4.5	4.33	4.33	4.5
24	0	0	0	1.667	1.667	2.33	4.667	4.5	4.6677	5.33	5.5	5.5
36	0	0	0	1.8333	1.667	1.833	6	6	6	6.33	6.5	6.5
48	0	0	0	1.667	1.667	1.83	6.667	6.667	6.667	6.67	7.33	7.5
60	0	0	0	1.67	1.67	1	7.5	7.33	7.23	7.5	7.5	7.667
72	0	0	0	1.5	1.33		7	7.33	7	6.67	7.33	7
Fig S1B	WT	P0	P10	P20
Rep1	4	6.5	7.33	7.5
Rep2	4.33	6.375	7.333	7.667
Rep3	4.33	6.5	7.1667	7.667
Fig S1C
	WT			P0			P10			P20
hpi	Rep1	Rep2	Rep3	Rep1	Rep2	Rep3	Rep1	Rep2	Rep3	Rep1	Rep2	Rep3
1	4.01596	3.72564	3.46757	4.05408	3.72564	4.27989	3.76083	3.96611	3.46757	3.76083	3.96611	3.29162
12	4.06581	3.81948	4.05408	4.68898	4.93385	4.92212	5.01596	4.70951	5.34441	6.04822	5.84294	5.52036
24	4.19191	4.33561	4.05408	4.94705	4.8532	4.84734	5.63766	5.3708	5.2271	7.80775	7.42652	7.8664
36	4.44118	4.26376	4.61127	5.28282	5.00863	5.2315	6.79895	6.83414	6.40012	8.56435	8.65526	8.73443
48	4.42358	4.43825	4.64059	5.07314	4.93385	5.2271	7.46464	6.93678	7.45878	8.96317	8.73737	8.71097
60	4.48077	4.77549	4.30042	4.88986	4.92945	4.64059	7.6054	7.40306	7.57314	9.32681	9.52036	9.43825
72	4.52916	4.6098	4.34734	5.01156	4.98077	4.97197	8.86347	8.42358	8.39426	9.80482	9.69778	9.53209
Fig S1E	rSD-DF1	rSD-DF1-CEK	P20-DF1	P20-DF1-CEK
Rep1	0	0	0	4.6
Rep2	0	0	0	4
Rep3	0	0	0	4.333

## Sheet: Fig S3
Fig.S3A
	Mock	DMSO	10	20	10	20
	104.58	98.14	101.69	91.86	106.3	101.11
	104.24	95	110.85	100	101.3	103.52
	93.9	94	101.53	92	98.89	99.81
	99.83	95.25	101.36	99.15	95.74	101.85
Fig.S3B
	Mock	DMSO	10	20	10	20
	95.21	95	97.5	99.5	98.15	95
	103.19	98.5	96	97.6	96.94	92.3
	103.95	95.3	95.9	95.7	94.04	95.1
	97.65	98.7	96.2	98.2	92.2	95.6

## Sheet: Conservation  of S protein
	A	C	D	E	F	G	H	I	K	L	M	N	P	Q	R	S	T	V	W	Y	-
site1	0	0	0	0	0	0	0	0	0	0	0.9975	0	0	0	0	0	0	0	0	0	0.0025
site2	0	0	0	0	0.00125	0	0	0	0	0.96625	0	0	0	0	0	0.02375	0	0.00125	0.005	0	0.0025
site3	0.01875	0	0.0025	0.05875	0	0.495	0	0	0	0	0	0	0	0	0	0	0	0.4225	0	0	0.0025
site4	0.00125	0	0	0	0	0	0	0.0075	0.74	0.005	0	0.01	0	0.0175	0.01125	0.00125	0.2025	0.00125	0	0	0.0025
site5	0	0	0	0	0	0	0.0025	0	0	0.0775	0	0	0.30125	0.00125	0.0175	0.5975	0	0	0	0	0.0025
site6	0	0	0	0	0.0025	0	0	0	0	0.97	0.005	0	0.01625	0	0.00125	0.00125	0.00125	0	0	0	0.0025
site7	0	0.00625	0	0	0.6	0	0	0.00125	0	0.3725	0	0	0	0	0	0.0175	0	0	0	0	0.0025
site8	0.00125	0	0	0	0	0.00125	0	0.07875	0	0.88625	0	0	0.0025	0.00125	0	0.00625	0.00375	0.01625	0	0	0.0025
site9	0.0625	0	0	0	0	0	0	0	0	0.00375	0.00125	0	0	0	0	0	0	0.93	0	0	0.0025
site10	0	0	0	0	0	0	0	0.025	0	0	0	0	0	0	0	0	0.9725	0	0	0	0.0025
site11	0.005	0.0025	0	0	0.005	0	0	0.4725	0	0.46375	0	0	0.005	0	0	0	0.0125	0.03125	0	0	0.0025
site12	0	0	0	0	0	0	0	0	0	0.89875	0	0	0	0	0	0.01	0	0	0.08875	0	0.0025
site13	0	0.64375	0	0	0.25375	0	0	0	0	0.01125	0	0	0	0	0	0.00625	0	0	0	0.0825	0.0025
site14	0.94375	0	0	0	0	0	0	0	0	0	0	0	0	0	0	0.00625	0	0.0475	0	0	0.0025
site15	0	0	0	0	0	0	0	0	0	0.99125	0	0	0.00125	0	0	0	0	0.005	0	0	0.0025
site16	0	0.905	0	0	0	0.01	0	0	0	0	0	0	0	0	0	0.07625	0	0.00625	0	0	0.0025
site17	0	0	0	0.01125	0	0	0	0.00125	0	0	0	0.00125	0	0	0	0.98375	0	0	0	0	0.0025
site18	0.88875	0.00625	0	0	0	0.01125	0	0	0	0	0	0	0	0	0	0	0.00125	0	0	0	0.0025
site19	0.14125	0	0.00125	0	0	0.00625	0	0.0275	0.00875	0.00375	0	0.49375	0	0	0	0.01625	0.1025	0.10625	0	0	0.00125
site20	0.00125	0	0	0	0.00625	0	0	0.00625	0	0.94625	0	0	0.00125	0	0	0.0025	0	0.01	0.00125	0	0.025
site21	0	0	0.00625	0	0.45625	0	0.00125	0	0	0.12125	0	0	0	0	0	0.005	0	0.00125	0	0.35625	0.015
site22	0.00125	0	0.42125	0	0	0.005	0.01625	0	0	0	0	0.01125	0	0	0	0.0025	0	0	0	0.11125	0.02
site23	0.0425	0	0.11625	0.00625	0.0275	0	0	0	0	0.00375	0	0.00375	0.07375	0	0	0.2725	0.0225	0.00125	0	0.00375	0.0275
site24	0.29875	0	0.09375	0.00625	0	0.02125	0.00125	0.0025	0.07375	0	0.00125	0.235	0	0	0	0.16875	0.005	0.00625	0	0	0.06625
site25	0	0	0.13875	0.03125	0	0.03375	0.02125	0.00125	0.0025	0	0	0.5575	0	0	0.005	0.17875	0	0	0	0	0.00375
site26	0	0	0.03375	0.02375	0	0	0.00125	0.00125	0.01125	0	0.00125	0.35125	0	0.005	0.01125	0.3025	0.24625	0	0	0	0.00375
site27	0.00125	0	0	0	0.03125	0	0	0.00125	0	0	0	0	0	0	0	0	0.02625	0.00125	0	0.9375	0.00125
site28	0	0	0	0	0	0	0	0	0	0	0	0.00125	0	0	0	0	0.01125	0.98625	0	0	0.00125
site29	0	0	0	0	0	0	0	0	0	0	0	0	0	0	0	0	0	0	0	0.99875	0.00125
site30	0	0	0	0	0	0	0.0375	0	0	0	0	0.00125	0	0	0	0	0	0	0	0.96	0.00125
site31	0	0	0	0	0	0	0	0	0	0	0	0	0	0	0	0	0	0	0	0.99875	0.00125
site32	0	0	0.0025	0	0	0	0.005	0	0.00125	0	0	0	0	0.98625	0.0025	0	0	0	0	0	0.00125
site33	0	0	0	0	0	0	0	0	0	0	0	0.00125	0	0	0	0.9975	0	0	0	0	0.00125
site34	0.93	0	0	0.01375	0	0.045	0	0	0	0	0	0	0	0.00625	0	0.0025	0	0.00125	0	0	0.00125
site35	0	0	0	0	0.945	0	0	0	0	0.00625	0	0	0	0	0	0	0	0	0	0.0475	0.00125
site36	0	0	0	0	0	0	0	0.00125	0	0	0	0	0	0	0.9975	0	0	0	0	0	0.00125
site37	0	0	0	0	0	0	0	0	0	0	0	0	0.99875	0	0	0	0	0	0	0	0.00125
site38	0.01125	0	0	0	0.02875	0.11625	0.00125	0	0	0	0	0.00125	0.735	0	0.0025	0.10125	0.00125	0	0	0	0.00125
site39	0	0	0.16125	0.00125	0.0025	0.03375	0.02125	0.00875	0.01	0.025	0	0.545	0.00625	0.05625	0.00375	0.06375	0.04	0.00375	0	0.015	0.00125
site40	0	0	0	0	0	0.99875	0	0	0	0	0	0	0	0	0	0	0	0	0	0	0.00125
site41	0	0	0	0	0	0	0	0	0	0	0	0	0	0	0	0	0	0	0.99875	0	0.00125
site42	0	0	0.00125	0	0	0	0.9875	0	0	0	0	0.0025	0	0.0025	0	0	0	0	0	0.005	0.00125
site43	0	0	0	0	0	0	0.0025	0.005	0.00875	0.9525	0.01625	0	0.0025	0.0025	0	0.00125	0	0.0075	0	0	0.00125
site44	0	0	0	0.00125	0	0	0.4725	0	0	0	0	0.00125	0	0.47125	0.00375	0	0	0	0	0.04875	0.00125
site45	0	0	0	0	0	0.99875	0	0	0	0	0	0	0	0	0	0	0	0	0	0	0.00125
site46	0	0	0	0	0	0.99875	0	0	0	0	0	0	0	0	0	0	0	0	0	0	0.00125
site47	0.99875	0	0	0	0	0	0	0	0	0	0	0	0	0	0	0	0	0	0	0	0.00125
site48	0	0	0	0	0	0	0	0	0	0	0	0.00125	0	0	0	0	0	0	0	0.9975	0.00125
site49	0.96875	0	0	0.00125	0	0	0	0	0.02125	0.00125	0	0	0	0.00125	0.00375	0	0	0	0	0	0.00125
site50	0	0	0	0	0	0	0	0	0	0	0	0	0	0	0	0	0	0.99875	0	0	0.00125
site51	0.00375	0	0.07125	0.04	0.00125	0	0	0.00625	0	0.00125	0	0	0	0	0	0.0025	0.00125	0.87	0	0.00125	0.00125
site52	0	0	0.00375	0	0	0.00125	0.0025	0	0.065	0	0	0.85875	0	0.00125	0.04375	0.02125	0.00125	0	0	0	0.00125
site53	0.00625	0	0	0.00125	0.04	0	0	0.16	0.00375	0	0	0	0	0	0	0.45125	0.0275	0.30375	0	0	0.00125
site54	0	0	0	0	0.12125	0	0	0.015	0	0.00125	0	0	0	0	0	0.37625	0.48	0	0	0	0.005
site55	0.01375	0	0.0025	0.00875	0	0	0.00125	0.02125	0.00375	0.0175	0	0.57875	0	0.01875	0	0.265	0.05125	0.0125	0	0	0.005
site56	0.00125	0	0	0.37	0.0025	0.03375	0.04	0.0075	0.0525	0.00375	0	0.00375	0	0.0875	0.0125	0	0	0.00625	0	0.36625	0.0025
site57	0.0025	0	0	0	0.03875	0	0	0.00625	0.00125	0.005	0	0.0375	0.00625	0	0	0.19625	0.65125	0	0	0.0425	0.0075
site58	0.01125	0	0	0	0	0.00125	0	0	0	0	0	0.74875	0	0	0.0025	0.2075	0.00625	0.0025	0	0.005	0.01125
site59	0.00125	0	0.005	0.0025	0	0	0.00125	0	0	0	0	0.935	0.015	0.00375	0	0.005	0.0025	0	0	0.00125	0.00875
site60	0.93125	0	0	0.005	0	0.02	0	0	0	0.0025	0	0.00125	0	0	0.00125	0	0.00625	0.00375	0	0	0.0175
site61	0.0025	0	0.00625	0	0	0.86125	0	0	0	0	0	0.0025	0.00375	0.0025	0.00375	0.01875	0	0.0625	0	0	0.0225
site62	0.04	0	0.005	0	0.0025	0.025	0.0025	0.0025	0.00375	0.00125	0	0.02	0.01125	0.0025	0.00125	0.72625	0.0925	0.00375	0	0.00125	0.03125
site63	0.595	0	0	0.0025	0	0.01625	0.00125	0	0.0025	0.01375	0	0.00875	0.00375	0.0025	0	0.1975	0.005	0.06625	0	0	0.035
site64	0.015	0	0.0025	0.035	0	0.00875	0.0325	0	0.005	0.00125	0	0.0425	0.08	0.02875	0.01875	0.61625	0.0125	0.0075	0	0	0.03875
site65	0.03375	0	0.09375	0.35375	0.01	0.265	0.055	0	0.01	0.00125	0.00125	0.00375	0	0.0525	0.0025	0.03125	0.03	0.0225	0	0.0025	0.01875
site66	0	0.99625	0	0	0	0	0	0	0	0	0	0	0	0	0	0	0	0	0	0.0025	0.00125
site67	0.00875	0	0	0	0	0	0	0.0825	0	0	0	0	0	0	0.0025	0.06625	0.83	0.00875	0	0	0.00125
site68	0.2575	0	0.0025	0	0	0.01875	0	0.0225	0	0.01	0	0	0	0	0	0	0.00375	0.68125	0	0	0.00125
site69	0	0	0	0	0	0.99875	0	0	0	0	0	0	0	0	0	0	0	0	0	0	0.00125
site70	0.17625	0	0	0	0.00125	0.00375	0	0.245	0	0.0025	0	0	0	0	0	0.0325	0.12	0.415	0	0	0.00125
site71	0	0	0	0	0.06875	0	0	0.8625	0	0.01	0.00125	0.00125	0	0	0	0.01	0.03625	0.00375	0	0	0.00125
site72	0	0.00125	0.055	0	0.01125	0.0775	0.17625	0	0.40375	0	0	0.00375	0	0.015	0.00125	0.08125	0.0025	0.04375	0	0.105	0.00375
site73	0	0	0.4075	0.06875	0.00875	0.2575	0.03875	0.0025	0	0	0	0.0025	0.00375	0.00125	0	0.00125	0	0.0525	0.0975	0.05375	0.00125
site74	0.0025	0	0.08125	0	0	0.2325	0	0	0	0.00375	0	0	0	0	0	0.2725	0	0.40625	0	0	0.00125
site75	0	0	0	0	0	0	0.01125	0.00375	0.14125	0.045	0.01625	0	0	0.00125	0.1775	0.00125	0.0575	0.0025	0	0.54125	0.00125
site76	0.00125	0	0.00125	0	0	0.00125	0.0025	0.00125	0.005	0	0	0.7225	0	0.00125	0	0.00625	0.00625	0.24875	0	0.00125	0.00125
site77	0	0	0	0	0.16375	0	0	0.06875	0	0.02125	0	0.0475	0	0.40875	0	0	0	0.28125	0	0.0075	0.00125
site78	0	0	0	0	0	0	0	0	0	0	0	0.27125	0	0	0	0.6875	0.04	0	0	0	0.00125
site79	0.9325	0	0	0.00375	0	0.0025	0	0	0.00375	0	0	0	0	0.00125	0	0	0.00125	0.05375	0	0	0.00125
site80	0.5575	0	0	0.00125	0.00125	0	0	0	0	0	0	0	0.00375	0	0	0.4325	0	0.0025	0	0	0.00125
site81	0.095	0	0	0	0	0	0	0	0	0	0	0	0	0	0	0.90375	0	0	0	0	0.00125
site82	0	0	0	0	0	0	0	0.67875	0	0	0	0	0	0	0	0	0	0.32	0	0	0.00125
site83	0.97625	0	0	0	0	0	0	0	0	0	0	0	0	0	0	0.0125	0	0.00125	0	0	0.01
site84	0.00375	0	0	0	0	0	0	0.04125	0	0	0.94875	0	0	0	0	0.00125	0.00375	0	0	0	0.00125
site85	0	0	0	0	0.005	0	0	0.00875	0.00375	0	0	0	0	0	0	0	0.9775	0.0025	0	0	0.0025
site86	0.88125	0	0	0	0	0	0	0	0	0	0	0	0	0	0	0.00375	0.045	0.06875	0	0	0.00125
site87	0.0025	0	0	0	0	0	0	0	0	0	0	0	0.97125	0	0	0.0075	0.00125	0	0	0	0.00125
site88	0.01	0	0.01	0.0075	0.01	0.07875	0.0225	0.0025	0.00375	0.2375	0	0.01375	0.26875	0.02125	0.00375	0.2475	0.00125	0.04	0	0.00375	0.00125
site89	0.0675	0	0.005	0.00125	0	0.00375	0.00625	0.01625	0	0.01	0	0.09375	0.0375	0.47125	0.0075	0.255	0.02125	0.00125	0	0	0.00125
site90	0	0	0	0	0	0.9925	0	0	0.0025	0	0	0	0.00125	0	0.00125	0	0	0	0	0	0.00125
site91	0	0	0	0	0	0	0	0.005	0	0.00625	0.98625	0	0	0	0	0	0	0.00125	0	0	0.00125
site92	0.5575	0	0.015	0.0075	0	0.00125	0.03375	0.00125	0.01	0.00125	0	0.00375	0.00375	0.04125	0.04375	0.21875	0.05375	0.005	0	0.00125	0.00125
site93	0	0	0	0	0	0	0	0	0	0	0	0	0	0	0	0	0	0	0.99875	0	0.00125
site94	0.00125	0	0	0	0	0	0	0	0	0	0	0	0	0	0	0.9825	0.0025	0	0	0	0.0025
site95	0.04625	0	0.01375	0	0	0.00375	0.0025	0.00875	0.5025	0	0.00125	0.00375	0	0	0.02375	0.19625	0.095	0.0875	0	0	0.0025
site96	0.07375	0	0	0.005	0.00125	0.0075	0	0.00125	0.03875	0.05125	0	0.055	0	0.01125	0.0325	0.68375	0.03375	0.00125	0	0.00125	0.0025
site97	0.00375	0	0	0.0325	0	0.045	0.0025	0	0.0025	0	0	0.00375	0	0.87625	0.00125	0.02875	0	0	0	0.00125	0.0025
site98	0	0	0	0	0.93375	0	0	0.00625	0	0.01	0.00375	0	0	0	0	0	0	0.0425	0	0	0.00125
site99	0	0.99375	0	0	0	0	0	0	0	0	0	0	0	0	0.00125	0	0.00375	0	0	0	0.00125
site100	0	0	0	0	0	0	0	0	0	0	0.0025	0	0	0	0	0.44	0.55625	0	0	0	0.00125
site101	0.95625	0	0	0	0	0	0	0.03375	0	0	0	0	0	0	0	0	0.00625	0.00125	0	0	0.00125
site102	0	0	0	0	0.00375	0	0.875	0	0	0	0	0	0	0	0	0	0	0	0	0.12	0.00125
site103	0	0.99875	0	0	0	0	0	0	0	0	0	0	0	0	0	0	0	0	0	0	0.00125
site104	0	0	0.0025	0	0	0	0.00375	0	0.00125	0	0	0.98875	0	0	0.0025	0	0	0	0	0	0.00125
site105	0	0	0	0	0.9925	0	0	0	0	0	0	0	0	0	0	0	0	0	0	0.00625	0.00125
site106	0	0	0	0	0	0.00375	0	0	0	0	0	0	0	0	0	0.88125	0.11375	0	0	0	0.00125
site107	0	0	0.43375	0.40125	0	0.01	0.01	0	0.0025	0	0.00125	0.04125	0	0.00375	0	0.0525	0.04	0.00125	0	0.00125	0.00125
site108	0	0	0	0	0.25	0	0	0.525	0	0.00875	0	0	0	0	0	0	0.15875	0.03	0	0.02625	0.00125
site109	0	0	0	0	0.00125	0	0	0.0275	0	0.00125	0	0	0	0	0	0.00375	0.86	0.1	0	0.005	0.00125
site110	0.0025	0	0	0	0	0.00125	0	0.00125	0	0	0	0	0	0	0	0	0	0.99375	0	0	0.00125
site111	0	0	0	0	0.99625	0	0	0	0	0	0	0	0	0	0	0	0	0	0	0.0025	0.00125
site112	0	0	0	0	0	0	0	0.00625	0	0	0	0	0	0	0	0	0	0.9925	0	0	0.00125
site113	0	0	0	0	0	0	0	0	0	0	0	0	0	0	0	0.0025	0.99625	0	0	0	0.00125
site114	0	0	0	0	0	0	0.99875	0	0	0	0	0	0	0	0	0	0	0	0	0	0.00125
site115	0	0.99625	0	0	0	0	0	0	0	0	0	0	0	0	0	0	0	0	0	0.00125	0.00125
site116	0.00125	0	0	0	0.28	0.005	0	0	0	0	0	0	0	0	0	0.00125	0.00625	0	0	0.70125	0.00125
site117	0.06125	0	0	0	0	0.00875	0	0.00125	0.43125	0	0	0.01875	0	0	0.00375	0.405	0.0075	0.0025	0	0	0.05625
site118	0.02375	0	0.00625	0	0.0025	0.00625	0.13875	0	0.0025	0.00125	0	0.0775	0.00625	0.0125	0.0225	0.5925	0.01	0	0	0.03375	0.05875
site119	0.00375	0	0.005	0	0	0.63875	0.00125	0.00125	0.00125	0	0	0.005	0	0.07	0.01375	0.005	0.015	0.00625	0	0	0.05875
site120	0.17	0	0.0025	0.00125	0	0.00375	0.01625	0.015	0.00125	0.01625	0.0075	0.0125	0.015	0.125	0.02	0.2075	0.1775	0.0225	0	0	0.18
site121	0	0	0.0175	0	0	0.64875	0.00875	0	0.00375	0.00125	0.0025	0.09	0.0025	0.02125	0.00625	0.0025	0.00625	0.00125	0.00625	0	0.0125
site122	0.02125	0.0025	0.00125	0.01125	0.0325	0.17	0.00125	0.03875	0.05875	0.01375	0.00125	0.01875	0.0025	0.00375	0	0.5675	0.00625	0.0225	0	0.015	0.00625
site123	0	0.995	0	0	0	0	0	0	0	0	0	0	0	0	0	0.0025	0	0	0	0	0.0025
site124	0	0	0	0	0	0	0	0.00625	0	0.0025	0	0	0.97875	0	0	0.00375	0.005	0.00125	0	0	0.0025
site125	0	0	0	0	0	0	0	0.56	0	0.41125	0	0	0	0	0	0	0.00875	0.0025	0	0	0.0175
site126	0	0	0	0	0	0.0025	0	0.00125	0	0	0	0.005	0	0	0	0	0.9875	0.00125	0	0	0.0025
site127	0	0	0	0	0	0.985	0	0	0	0	0	0.00125	0.00375	0	0	0	0.005	0	0	0	0.005
site128	0.00125	0	0.00125	0	0.05875	0.00125	0.00125	0.00625	0.0525	0.1925	0.57375	0.00625	0.00375	0.025	0.04375	0.01375	0.005	0.00375	0	0	0.01
site129	0	0	0	0	0	0	0	0.75875	0	0.21125	0	0.00375	0	0.00125	0	0	0	0.02	0	0	0.005
site130	0.2925	0	0.015	0.0675	0	0.0175	0	0	0.00625	0.0025	0	0.0025	0.365	0.195	0.03125	0.0025	0	0	0	0	0.0025
site131	0.005	0	0	0.055	0	0.00125	0.00125	0.0025	0.07875	0.00375	0	0.0125	0	0.39	0.38625	0.05625	0.00125	0.0025	0	0	0.0025
site132	0	0.00125	0.3025	0	0	0.30625	0.1275	0	0.00125	0	0	0.25125	0	0	0	0	0	0	0	0.00625	0.00125
site133	0.005	0	0.03875	0.00125	0.05125	0	0.61125	0	0	0.015	0	0.0075	0	0.005	0	0.12125	0	0.00625	0	0.135	0.00125
site134	0	0	0	0	0	0.0025	0	0.95625	0	0.0325	0	0	0	0	0	0	0	0.0075	0	0	0.00125
site135	0	0	0	0	0	0	0	0	0.0025	0.00125	0.00125	0	0	0	0.98375	0	0	0.0075	0	0.0025	0.00125
site136	0	0	0	0	0.00375	0	0	0.79	0	0.0025	0	0	0	0	0	0	0.00125	0.20125	0	0	0.00125
site137	0.05875	0	0	0	0.00125	0.05625	0	0	0	0	0	0	0	0	0	0.88125	0	0.00125	0	0	0.00125
site138	0.94625	0	0	0	0	0	0	0.0025	0	0	0	0	0	0	0	0	0	0.05	0	0	0.00125
site139	0	0	0	0	0.0025	0	0.0025	0	0.00625	0.045	0.9375	0	0	0	0.00125	0	0	0	0	0	0.00125
site140	0	0	0.03875	0.00375	0	0	0.00125	0	0.70125	0	0	0.00125	0.00125	0	0.23625	0	0	0.005	0	0	0.005
site141	0	0	0.01	0.0125	0.00375	0.0075	0.0275	0.0175	0.025	0	0	0.71875	0	0.02375	0.0025	0.13	0.00125	0	0	0.00125	0.00875
site142	0	0	0.005	0.0025	0	0.79875	0.065	0	0.00125	0	0	0.03875	0	0	0.0075	0.0625	0.01125	0	0	0	0.00375
site143	0.0025	0.00375	0.0575	0.00125	0.07	0.035	0.03	0.01	0.00625	0.01	0	0.04625	0	0.00375	0.0025	0.57875	0.1225	0.00875	0	0.00875	0.00125
site144	0	0	0	0	0.00625	0	0	0.0025	0	0.775	0	0	0.00125	0	0	0.045	0	0.00125	0.00125	0	0.00125
site145	0	0	0.00125	0	0.935	0	0	0.04875	0	0.0025	0	0	0	0	0	0.00125	0.0025	0.00625	0	0	0.00125
site146	0	0	0	0	0.05	0	0.0025	0	0	0.00125	0	0	0	0	0	0	0	0	0	0.945	0.00125
site147	0	0	0	0	0	0	0	0	0	0	0	0.99875	0	0	0	0	0	0	0	0	0
site148	0.005	0	0	0	0.00125	0	0	0.00375	0.045	0.87375	0	0	0	0.0025	0.0025	0.05875	0	0	0	0.0075	0
site149	0	0	0	0	0	0	0	0.00125	0	0	0	0	0	0	0	0	0.99875	0	0	0	0
site150	0.00125	0	0	0.00375	0.005	0	0	0.035	0	0.01375	0	0	0	0	0	0.00375	0	0.935	0	0	0
site151	0.0175	0	0.0025	0	0	0.0025	0	0	0.00125	0	0	0.0075	0.05375	0	0.00375	0.86625	0.04125	0.00125	0	0	0
site152	0.01	0	0	0	0	0	0	0.0025	0	0	0	0	0	0	0	0.00375	0.05	0.93375	0	0	0
site153	0.16125	0	0.00625	0	0.0025	0	0	0.005	0	0.00125	0	0.015	0	0	0.00125	0.66125	0.1425	0.00375	0	0	0
site154	0.00375	0	0.0025	0.00875	0	0	0	0.0025	0.8475	0	0	0.0775	0	0.00875	0.00125	0.04	0.00375	0.00375	0	0	0
site155	0	0.00125	0	0	0.00375	0	0.01875	0	0	0	0	0	0	0	0	0	0	0	0	0.97625	0
site156	0.00375	0	0	0	0	0	0	0	0	0	0	0	0.8275	0.0025	0.00375	0.16	0.0025	0	0	0	0
site157	0	0	0	0	0.00125	0	0.00375	0.005	0.2475	0.00375	0.0025	0.18	0	0	0.16625	0.08	0.30125	0.005	0	0.0025	0
site158	0	0.0025	0	0	0.9975	0	0	0	0	0	0	0	0	0	0	0	0	0	0	0	0
site159	0	0	0	0	0	0	0.0025	0.00125	0.8475	0	0.0375	0.00375	0	0.00125	0.1025	0	0.00125	0	0	0.00125	0
site160	0.005	0	0	0	0	0	0	0	0	0	0	0	0	0	0	0.995	0	0	0	0	0
site161	0	0	0	0	0.6075	0	0	0	0	0.3875	0	0	0	0	0	0	0	0	0.005	0	0
site162	0	0	0	0	0	0	0.0525	0	0	0	0	0	0	0.945	0	0	0.0025	0	0	0	0
site163	0	0.99875	0	0	0	0	0	0	0	0	0	0	0	0	0	0.00125	0	0	0	0	0
site164	0	0	0	0	0	0	0	0.00625	0	0.005	0	0	0	0	0	0	0	0.98875	0	0	0
site165	0.00125	0	0.0625	0	0	0.0625	0	0	0.0075	0	0	0.855	0	0	0	0.01125	0	0	0	0	0
site166	0	0	0	0	0	0	0	0	0	0	0	1	0	0	0	0	0	0	0	0	0
site167	0.0075	0	0	0	0.42375	0	0.0275	0	0	0.3	0.015	0.00375	0	0.08875	0	0.10125	0	0	0	0.0325	0
site168	0	0	0	0	0	0	0	0	0	0	0	0	0	0	0	0	1	0	0	0	0
site169	0.03125	0	0	0	0.00125	0	0	0	0	0	0	0	0	0	0	0.965	0.0025	0	0	0	0
site170	0	0	0	0	0	0	0	0.0025	0	0	0	0	0	0	0	0	0	0.9975	0	0	0
site171	0	0	0	0	0.005	0	0	0	0	0	0	0	0	0	0	0	0	0.0025	0	0.9925	0
site172	0	0	0	0	0	0	0	0	0	0.99625	0	0	0	0	0	0	0	0.00375	0	0	0
site173	0	0	0	0	0	0	0	0	0	0	0	1	0	0	0	0	0	0	0	0	0
site174	0	0	0	0	0	0.9975	0	0	0	0	0	0	0	0	0.00125	0.00125	0	0	0	0	0
site175	0	0	0.96375	0	0	0.00375	0.00125	0	0.00375	0	0	0.02625	0	0	0	0	0	0	0	0	0
site176	0	0	0	0	0	0	0	0.0025	0	0.9975	0	0	0	0	0	0	0	0	0	0	0
site177	0	0	0	0	0	0	0	0.00375	0	0.00125	0	0	0	0	0	0	0	0.995	0	0	0
site178	0	0	0	0	0.745	0	0	0	0	0	0	0	0	0	0	0	0	0	0	0.255	0
site179	0	0	0	0	0	0	0	0.0025	0	0	0	0.00125	0	0	0	0.035	0.96125	0	0	0	0
site180	0	0	0	0	0	0	0	0	0	0	0	0	0.0025	0	0	0.995	0	0	0	0.0025	0
site181	0	0	0	0	0	0	0	0	0.0025	0	0	0.9875	0	0	0	0.01	0	0	0	0	0
site182	0.0175	0	0.0175	0.4475	0.0025	0	0	0.00375	0.375	0.0075	0.00125	0	0	0.06625	0	0	0.02375	0.00375	0	0.03375	0
site183	0	0	0	0	0	0	0	0	0	0	0	0.00125	0	0	0	0.01	0.98875	0	0	0	0
site184	0.0375	0	0	0.0425	0.00125	0	0	0.04	0.06	0.025	0.00125	0	0	0.0075	0.0025	0.0875	0.6875	0.0075	0	0	0
site185	0.01125	0	0.82625	0.00375	0	0.0025	0.06875	0	0	0	0	0.0075	0.01375	0	0	0.005	0	0	0	0.06125	0
site186	0	0	0	0	0	0	0	0.05	0	0	0	0	0	0	0	0	0	0.95	0	0	0
site187	0.005	0	0	0	0	0.00125	0	0.1025	0.0325	0.005	0.00125	0.00125	0	0	0	0.1175	0.6975	0.03625	0	0	0
site188	0.095	0	0.00125	0.0025	0	0.24875	0	0	0	0	0	0	0	0	0	0.6525	0	0	0	0	0
site189	0.94375	0	0	0	0.04	0.00125	0	0	0	0	0	0	0	0	0	0.0075	0	0.0075	0	0	0
site190	0	0	0	0	0	0.99875	0	0	0	0	0	0	0	0	0	0.00125	0	0	0	0	0
site191	0.005	0	0	0	0	0	0	0	0	0.00125	0	0	0	0	0	0.00125	0	0.9925	0	0	0
site192	0	0.005	0.01625	0	0	0	0.11125	0	0	0	0	0	0	0	0	0.01875	0	0	0	0.8475	0
site193	0.00625	0	0	0	0.9675	0	0	0	0	0.0025	0	0	0	0	0	0	0	0	0	0.0225	0.00125
site194	0.00375	0	0	0	0	0	0	0	0.925	0	0	0.01875	0	0	0.00125	0.0225	0.02375	0	0	0	0
site195	0.74	0	0	0.005	0	0.00625	0	0	0	0	0	0.00125	0	0.00125	0	0.205	0.0375	0	0	0	0
site196	0.00375	0	0.00125	0.00125	0	0.98	0	0	0	0	0	0.005	0	0	0.0025	0	0	0.005	0	0.00125	0
site197	0.00125	0	0	0.00125	0	0.9875	0	0	0	0	0	0.0025	0.00125	0	0	0.00375	0.0025	0	0	0	0
site198	0	0	0	0.00125	0	0.005	0	0	0	0	0	0.0025	0.98875	0	0	0.00125	0.00125	0	0	0	0
site199	0.0025	0	0	0	0	0	0	0.48375	0	0.005	0	0	0	0	0	0	0	0.50875	0	0	0
site200	0	0	0	0.00625	0	0	0.00125	0.00125	0.0075	0	0	0.37125	0	0.0025	0.00125	0.00375	0.6025	0	0	0.0025	0
site201	0	0.00125	0	0	0	0	0.00125	0	0	0.00375	0	0	0	0	0.005	0	0	0	0	0.98875	0
site202	0	0	0	0	0	0	0	0	0.60125	0	0	0.03875	0	0	0.0075	0.35	0.00125	0	0	0	0
site203	0	0	0	0	0.005	0	0	0.3125	0	0	0	0	0	0	0	0	0.0075	0.675	0	0	0
site204	0	0	0	0	0	0	0	0	0	0	0.99625	0	0	0	0	0.00375	0	0	0	0	0
site205	0	0	0.00125	0.01	0	0	0	0	0.64125	0	0	0	0	0.0275	0.3075	0.01125	0	0	0	0	0
site206	0.00125	0	0.01	0.95375	0	0	0.0025	0	0.00375	0	0	0	0	0.0225	0	0.00125	0	0	0	0.0025	0
site207	0	0	0	0	0.51375	0	0.04375	0.0025	0	0.00375	0	0	0	0	0	0.00125	0.02375	0.41125	0	0	0
site208	0	0	0.0175	0.005	0	0	0.0025	0	0.84375	0	0	0.00625	0.005	0.00875	0.11125	0	0	0	0	0	0
site209	0.4025	0	0	0	0	0	0	0	0	0	0	0	0	0	0	0.00125	0	0.59625	0	0	0
site210	0	0	0	0	0	0	0	0	0	0.99875	0.00125	0	0	0	0	0	0	0	0	0	0
site211	0.9975	0	0	0	0	0	0	0	0	0	0	0	0	0	0	0	0.0025	0	0	0	0
site212	0	0	0	0	0	0	0	0	0	0	0	0	0	0	0	0.00125	0	0	0	0.99875	0
site213	0	0	0	0	0.9975	0	0	0	0	0.0025	0	0	0	0	0	0	0	0	0	0	0
site214	0.00125	0	0	0.0425	0	0	0	0.1225	0.005	0.01	0	0	0	0.0025	0	0	0	0.81625	0	0	0
site215	0	0	0	0	0	0	0	0	0	0	0	1	0	0	0	0	0	0	0	0	0
site216	0.00125	0	0	0	0	0.99875	0	0	0	0	0	0	0	0	0	0	0	0	0	0	0
site217	0.00125	0	0	0	0	0	0	0	0	0	0	0	0	0	0	0.0025	0.995	0	0	0	0
site218	0.84625	0	0	0	0	0	0	0	0	0	0	0	0	0	0	0	0	0.15125	0	0	0
site219	0	0	0	0	0	0	0.11125	0	0	0	0	0	0	0.8775	0.00875	0	0	0.00125	0	0	0
site220	0	0	0.89625	0.08875	0	0	0	0	0	0	0	0.0025	0	0	0	0	0.01125	0	0	0	0
site221	0	0	0	0	0.00125	0	0	0.0525	0	0.00375	0	0	0	0	0	0	0	0.9425	0	0	0
site222	0	0	0	0	0	0	0	0.975	0	0	0	0	0	0	0	0	0	0.02375	0	0	0
site223	0	0	0	0	0	0	0	0	0	0.985	0	0	0.0125	0	0	0	0	0.00125	0	0	0
site224	0	0.9975	0	0	0	0	0	0	0	0	0	0	0	0	0.00125	0	0	0	0	0	0
site225	0	0	0.99375	0	0	0.0025	0	0	0	0	0	0.0025	0	0	0	0	0	0	0	0	0
site226	0	0	0.26625	0.005	0	0.265	0	0.00125	0.06625	0	0	0.385	0	0	0	0.01	0	0	0	0	0
site227	0	0	0	0	0	0	0	0	0	0	0	0	0.0025	0	0	0.74	0.25625	0	0	0	0
site228	0	0	0	0	0	0	0	0	0	0	0	0	0.99875	0	0	0	0	0	0	0	0
site229	0	0	0	0	0	0	0	0.00375	0.36625	0	0	0.00125	0	0	0.6275	0	0	0	0	0	0
site230	0	0	0.00125	0	0	0.9975	0	0	0	0	0	0	0	0	0	0	0	0	0	0	0
site231	0	0	0	0	0	0	0	0.00375	0	0.94375	0	0	0	0	0.0475	0	0	0.00375	0	0	0
site232	0	0	0	0	0	0	0	0.00125	0	0.99625	0.00125	0	0	0	0	0	0	0	0	0	0
site233	0.995	0	0	0	0	0	0	0	0	0	0	0	0	0	0	0.00375	0	0	0	0	0
site234	0	0.99875	0	0	0	0	0	0	0	0	0	0	0	0	0	0	0	0	0	0	0
site235	0	0	0	0	0	0	0.00125	0	0	0	0	0	0	0.9975	0	0	0	0	0	0	0
site236	0	0	0	0	0	0	0	0	0	0	0	0	0	0	0	0	0	0	0	1	0
site237	0	0	0	0	0	0	0	0	0	0	0	0.9875	0	0	0	0.0125	0	0	0	0	0
site238	0	0	0	0	0	0	0	0	0	0	0	0.02125	0	0	0	0	0.97875	0	0	0	0
site239	0	0	0	0	0	1	0	0	0	0	0	0	0	0	0	0	0	0	0	0	0
site240	0	0	0	0	0	0	0	0	0.0025	0	0	0.9975	0	0	0	0	0	0	0	0	0
site241	0	0	0	0	1	0	0	0	0	0	0	0	0	0	0	0	0	0	0	0	0
site242	0	0	0	0	0	0	0	0	0	0.00125	0	0	0.00125	0	0	0.9525	0.045	0	0	0	0
site243	0	0	1	0	0	0	0	0	0	0	0	0	0	0	0	0	0	0	0	0	0
site244	0	0	0	0	0	1	0	0	0	0	0	0	0	0	0	0	0	0	0	0	0
site245	0	0	0	0	0.9375	0	0	0	0	0.06	0.0025	0	0	0	0	0	0	0	0	0	0
site246	0	0	0	0	0	0	0	0	0	0	0	0	0	0	0	0	0	0	0	1	0
site247	0	0	0	0	0	0	0	0	0	0	0	0	0.9975	0	0.0025	0	0	0	0	0	0
site248	0	0	0	0	0.98125	0	0	0.0025	0	0	0	0	0	0	0	0	0	0.00125	0	0.015	0
site249	0.00125	0	0	0	0	0	0	0.0425	0	0	0	0.0025	0	0	0	0.04625	0.9025	0.00125	0	0.00375	0
site250	0.00125	0	0	0.00375	0	0	0	0.0025	0	0.00125	0	0.945	0	0	0.00125	0.00125	0.00125	0.0425	0	0	0
site251	0.00625	0	0.02625	0.00375	0.005	0.005	0.00625	0.0075	0	0	0	0.00875	0	0	0	0.79625	0.11875	0.01	0	0.00625	0
site252	0	0	0	0	0	0	0	0.01625	0	0	0	0.00125	0.0025	0	0	0.58875	0.38875	0	0	0.0025	0
site253	0	0	0	0.0425	0.00125	0	0	0.04375	0.00375	0.8925	0	0	0.00375	0	0	0.0025	0	0.01	0	0	0
site254	0.005	0	0	0	0	0	0.0025	0	0	0	0	0	0	0	0	0.00375	0	0.98875	0	0	0
site255	0	0	0.0025	0	0	0.00125	0	0	0.58625	0	0	0.04875	0	0	0.35125	0.00625	0.00375	0	0	0	0
site256	0	0	0.3025	0.39625	0	0.0025	0.00125	0	0.0175	0	0	0.0025	0	0.27625	0	0.00125	0	0	0	0	0
site257	0	0	0	0.00125	0.00125	0	0	0	0.66375	0	0.00125	0.0025	0	0	0.2725	0.005	0.04625	0.00625	0	0	0
site258	0	0	0	0	0.99375	0	0	0	0	0.00375	0	0	0	0	0	0	0.00125	0.00125	0	0	0
site259	0	0	0	0	0.00375	0	0	0.81625	0	0	0	0.005	0	0	0.0025	0.0025	0.03625	0.13125	0	0.0025	0
site260	0	0	0	0	0	0	0	0	0	0	0	0	0	0	0	0	0	0.99875	0	0	0
site261	0	0	0	0	0.0425	0	0.00125	0	0	0	0	0	0.00375	0	0	0	0	0	0	0.95125	0
site262	0	0.00125	0	0.045	0	0.0025	0.00125	0	0.0025	0.00125	0	0	0	0.00125	0.9425	0.00125	0	0	0	0	0
site263	0	0	0.00375	0.9225	0	0	0	0	0.04125	0	0	0	0	0.02125	0	0	0.00375	0.00625	0	0	0
site264	0	0	0.0025	0	0	0	0	0.0025	0	0.00375	0	0.4175	0	0	0.00125	0.545	0.02625	0	0	0	0
site265	0	0	0	0	0	0.04	0	0.00625	0	0	0	0.0075	0	0	0.00125	0.905	0.03875	0	0	0	0
site266	0.00125	0	0	0.04	0.0125	0	0	0.0325	0	0	0	0	0	0	0	0.00625	0.0925	0.81375	0	0	0
site267	0	0	0	0	0	0	0	0.0025	0.00625	0.0025	0	0.92375	0	0	0	0.005	0.0575	0	0	0	0
site268	0	0	0	0.0025	0	0	0	0	0	0	0	0	0	0	0	0.0075	0.9875	0	0	0	0
site269	0.00125	0	0	0.00125	0	0	0	0.015	0	0.005	0.035	0	0	0.00125	0	0.00125	0.92625	0	0	0.01125	0
site270	0	0.01125	0	0.00125	0.1475	0.01	0	0	0	0.82875	0	0	0	0	0	0	0	0	0	0	0
site271	0.20625	0	0	0.1	0	0	0.00375	0.01625	0.02375	0.00125	0	0.005	0	0.01125	0	0	0.53875	0.08875	0	0.00375	0
site272	0	0	0	0	0	0	0	0	0	0.99875	0	0	0	0	0	0	0	0	0	0	0
site273	0	0	0	0	0	0	0.23	0.01	0	0	0	0.055	0.00125	0	0.005	0	0.6975	0	0	0	0
site274	0	0	0	0	0	0	0	0	0	0	0	0.98875	0	0	0	0	0.00125	0	0	0.00875	0
site275	0	0	0	0	0.8175	0	0	0.0075	0	0.01125	0	0	0	0	0	0	0	0.01375	0	0.14875	0
site276	0	0	0	0	0	0	0	0.0125	0	0	0	0.0025	0	0	0	0.0275	0.95625	0	0	0	0
site277	0	0	0	0	0.98625	0	0	0.00375	0	0.00875	0	0	0	0	0	0	0	0	0	0	0
site278	0.00125	0	0.00125	0	0.06875	0	0.27875	0.0025	0	0.00125	0	0.00375	0	0.0025	0.005	0.08875	0.445	0.00625	0	0.09375	0
site279	0	0	0	0	0	0	0	0	0	0	0	0.99875	0	0	0	0	0	0	0	0	0
site280	0.00125	0.00375	0	0.44	0	0	0	0	0	0	0	0	0	0.0475	0	0	0	0.50625	0	0	0
site281	0.00125	0	0	0	0	0	0	0	0	0	0	0	0	0	0	0.60625	0.39125	0	0	0	0
site282	0.02375	0	0.01375	0.00125	0	0.245	0	0	0	0	0	0.48375	0	0.00125	0.00125	0.035	0.1925	0.00125	0	0	0
site283	0.99	0.00125	0	0	0	0	0	0	0	0	0	0	0	0	0	0	0	0.0075	0	0	0
site284	0.00125	0	0	0.005	0.00125	0.00125	0.00625	0	0.00375	0.01875	0	0.16625	0.13	0.48125	0.0025	0.17625	0.00375	0	0	0	0
site285	0	0	0	0	0	0	0.00125	0	0	0	0	0.00125	0.99125	0	0.0025	0	0.00125	0	0	0	0
site286	0.02125	0	0.0025	0	0	0	0	0	0.00125	0	0	0.96625	0.00125	0	0	0.00375	0	0	0	0	0
site287	0.00125	0	0	0	0	0.02625	0	0.01875	0.0025	0.0225	0	0.0375	0.1575	0.015	0.01625	0.47625	0.0725	0.0125	0	0	0.0025
site288	0.00125	0	0.00375	0	0	0.78625	0	0	0.00125	0	0	0	0.00375	0	0.02875	0.17125	0	0	0	0	0
site289	0	0	0.07125	0	0	0.875	0.00125	0	0	0	0	0.04625	0	0	0.00125	0.0025	0	0.00125	0	0	0
site290	0.00125	0	0.00125	0.00125	0.00125	0	0	0.02125	0	0.045	0	0	0	0.00125	0	0	0	0.92375	0	0	0
site291	0.00375	0	0.1475	0.00625	0	0.01125	0.18375	0	0	0.0025	0	0.21875	0	0.20375	0.00375	0.2075	0	0	0	0.00375	0.0025
site292	0.02125	0	0.00375	0.00125	0	0.0025	0	0	0	0	0	0.17375	0	0	0.04125	0.13375	0.6125	0	0	0.00125	0
site293	0	0	0	0	0.56	0	0	0.40625	0	0.005	0	0.00625	0	0.00125	0.00375	0.00125	0.01375	0	0	0	0.00125
site294	0.00375	0	0	0	0.02375	0	0.3475	0.0375	0.0425	0.025	0	0.0175	0.02625	0.325	0.00875	0.09375	0.01125	0.02625	0	0.0075	0.00125
site295	0	0	0	0	0.03875	0	0	0.03625	0.00625	0.55375	0	0	0.00375	0.0175	0.00375	0	0.32625	0.01125	0	0	0
site296	0	0.04375	0	0	0.0025	0	0.01125	0	0	0	0	0	0	0	0	0	0	0	0	0.94125	0
site297	0	0	0	0	0	0	0	0.03	0	0	0	0.0025	0	0.955	0	0	0	0.01	0	0	0
site298	0	0	0	0	0	0	0.00125	0.0025	0.00125	0.04	0.00125	0	0	0.00625	0	0	0.9425	0.0025	0	0	0.00125
site299	0	0.00125	0	0	0	0	0.11	0	0.025	0.00125	0	0.00125	0.00875	0.76125	0.0075	0.04625	0.00375	0.0225	0	0.00875	0
site300	0	0	0	0	0	0	0	0.01375	0	0	0.00375	0	0	0	0	0.00875	0.96875	0.00375	0	0	0
site301	0.9475	0	0.04	0	0	0	0	0.00375	0	0	0	0	0	0	0	0	0.0025	0.005	0	0	0
site302	0	0	0	0.00125	0	0	0.00375	0	0.0025	0	0	0.0025	0.0025	0.93375	0.005	0.00375	0	0.00375	0	0	0
site303	0.0075	0.04125	0.0975	0.01625	0	0.00125	0	0	0	0	0.00125	0.00625	0	0	0	0.82625	0.00125	0	0	0	0
site304	0	0	0	0	0	0.99875	0	0	0	0	0	0	0	0	0	0	0	0	0	0	0
site305	0	0.005	0	0	0.00625	0	0.00125	0	0	0	0	0	0	0	0	0	0	0	0	0.985	0
site306	0	0.00125	0	0	0	0	0	0	0	0	0	0.04625	0	0	0	0	0	0.00875	0	0.9425	0
site307	0	0	0	0	0	0	0	0	0.00625	0	0	0.98875	0	0	0.0025	0.00125	0	0	0	0	0
site308	0	0	0	0	0.97375	0	0	0	0	0.01375	0	0	0	0	0	0	0	0	0	0.01125	0
site309	0	0	0.00375	0	0	0	0	0	0.00125	0	0	0.99375	0	0	0	0	0	0	0	0	0
site310	0	0	0	0	0.3875	0	0	0	0	0.61125	0	0	0	0	0	0	0	0	0	0	0
site311	0	0	0	0	0	0.00125	0	0	0	0	0	0.00125	0	0	0	0.99	0.00625	0	0	0	0
site312	0	0	0	0	0.9975	0	0	0	0	0	0	0	0	0	0	0.00125	0	0	0	0	0
site313	0	0	0	0	0	0	0	0	0	0.9975	0	0	0.00125	0	0	0	0	0	0	0	0
site314	0.00375	0	0.005	0	0	0.00375	0	0	0	0	0	0.00625	0	0	0.02875	0.95125	0	0	0	0	0
site315	0	0	0.00625	0.00125	0	0.06875	0.00375	0	0	0	0	0.00625	0	0.34	0.01375	0.55625	0.00125	0	0	0.00125	0
site316	0	0	0	0	0.99625	0	0	0	0	0	0	0	0	0	0	0	0	0	0	0.0025	0
site317	0.00375	0	0	0.005	0.00125	0	0	0	0.00125	0.005	0	0.0025	0	0.01	0.02625	0.0075	0.0625	0.87375	0	0	0
site318	0	0	0	0	0.0025	0	0	0	0	0	0	0	0	0	0	0	0	0	0	0.99625	0
site319	0	0	0	0.0075	0	0	0	0.00875	0.815	0.04	0	0	0	0.00875	0.05625	0	0.0075	0.055	0	0	0
site320	0.41625	0	0.0125	0.3475	0	0.00625	0.0025	0	0.00625	0.00125	0	0	0.1075	0.03875	0	0.0425	0	0.0175	0	0	0
site321	0.0025	0	0	0	0	0	0	0	0	0	0	0.0025	0	0	0	0.98375	0.00375	0	0	0.00625	0
site322	0	0	0.67875	0.00125	0	0	0.0025	0	0	0	0	0.31125	0	0	0	0	0	0	0	0.005	0
site323	0	0	0	0	0.8	0	0	0	0	0	0	0	0	0	0	0	0	0	0	0.2	0
site324	0	0	0.0075	0	0	0	0	0	0	0	0.95	0.0075	0	0	0	0	0.035	0	0	0	0
site325	0	0	0	0	0	0	0.00125	0	0.01125	0	0	0	0	0	0.03625	0.00125	0	0.00125	0	0.94875	0
site326	0	0	0	0	0	0.99875	0	0	0	0	0	0	0	0	0	0	0	0	0	0	0
site327	0	0	0	0	0	0	0	0	0	0	0	0	0	0	0	1	0	0	0	0	0
site328	0	0	0	0	0.04125	0	0	0	0	0	0	0	0	0	0	0.00375	0	0	0	0.955	0
site329	0	0	0	0	0	0	0.9625	0	0	0	0	0	0.00375	0	0.0025	0.0025	0	0	0	0.02625	0
site330	0	0	0	0	0	0	0.00125	0	0.01125	0.00125	0	0.0025	0.95	0	0.01875	0.00625	0.00875	0	0	0	0
site331	0.08125	0	0.00125	0	0	0.00375	0.01125	0.00125	0.09375	0.00125	0.0025	0.0925	0	0.0225	0.28375	0.395	0.01	0	0	0	0
site332	0	1	0	0	0	0	0	0	0	0	0	0	0	0	0	0	0	0	0	0	0
site333	0.00375	0	0.015	0	0	0.0075	0.00625	0.0025	0.02	0	0	0.42125	0.01125	0	0.00125	0.4725	0.0375	0	0	0	0
site334	0	0	0	0	1	0	0	0	0	0	0	0	0	0	0	0	0	0	0	0	0
site335	0	0	0	0	0	0	0	0.00125	0.01875	0	0	0.00125	0	0	0.97375	0.0025	0.0025	0	0	0	0
site336	0	0	0	0	0	0	0	0	0	0.2775	0	0	0.7225	0	0	0	0	0	0	0	0
site337	0.00125	0	0.0175	0.9775	0	0	0	0	0	0	0	0.0025	0	0	0	0	0.00125	0	0	0	0
site338	0.005	0	0.04	0	0	0.0025	0	0	0	0	0	0.15	0	0	0	0.01625	0.78625	0	0	0	0
site339	0	0	0	0	0.00125	0	0	0.93375	0	0.0475	0.00125	0	0	0	0	0	0	0	0	0	0
site340	0	0	0	0	0	0	0	0	0	0	0	0.9825	0	0	0	0	0.00125	0	0	0	0
site341	0	0	0.0025	0	0	0	0	0	0.04125	0	0	0.64	0	0	0.00375	0.30875	0	0	0	0	0
site342	0	0	0.03375	0.00125	0	0.91125	0	0	0	0	0	0.0475	0	0	0.00375	0	0	0	0	0	0
site343	0	0	0	0	0.00625	0	0.00125	0	0	0.95125	0	0	0	0	0.03875	0	0	0	0.0025	0	0
site344	0	0	0	0	0	0.0025	0	0	0	0.00125	0.00125	0.0025	0	0	0.04375	0.00375	0	0	0.945	0	0
site345	0	0	0	0	0.99875	0	0	0	0	0.00125	0	0	0	0	0	0	0	0	0	0	0
site346	0	0	0	0	0	0	0	0	0	0	0	1	0	0	0	0	0	0	0	0	0
site347	0.00125	0	0	0	0.0025	0	0.04375	0	0	0.00125	0	0	0	0	0	0.94375	0.00625	0	0	0.00125	0
site348	0	0	0	0	0.005	0	0	0.00375	0	0.99125	0	0	0	0	0	0	0	0	0	0	0
site349	0	0	0	0	0	0	0	0.0025	0	0.00375	0	0	0	0	0	0.98375	0.01	0	0	0	0
site350	0	0	0	0	0	0	0	0.105	0	0.0025	0	0	0	0	0	0	0	0.89125	0	0	0
site351	0.005	0	0	0	0	0	0	0	0.00375	0	0	0	0	0	0	0.985	0.00625	0	0	0	0
site352	0	0	0	0	0.0025	0	0	0.235	0	0.75875	0	0	0	0	0	0	0	0.00375	0	0	0
site353	0.505	0	0	0	0	0.02875	0	0	0	0	0	0	0	0	0	0.04125	0.425	0	0	0	0
site354	0	0	0	0	0	0	0.00125	0	0	0	0	0	0	0	0	0	0	0	0	0.99875	0
site355	0.00125	0	0	0	0	0.9975	0	0	0	0	0	0	0	0	0.00125	0	0	0	0	0	0
site356	0	0	0	0	0	0	0	0	0	0	0	0	0.99875	0	0.00125	0	0	0	0	0	0
site357	0	0	0	0	0.00125	0	0	0.15125	0	0.80375	0	0	0	0	0.04375	0	0	0	0	0	0
site358	0	0	0.00625	0.005	0	0	0.00125	0	0.00375	0	0	0.04125	0	0.935	0.005	0.00125	0	0	0	0	0
site359	0	0	0	0	0	1	0	0	0	0	0	0	0	0	0	0	0	0	0	0	0
site360	0.0025	0	0	0	0	0.99625	0	0	0	0	0	0	0	0	0	0.00125	0	0	0	0	0
site361	0	0.9975	0	0	0	0	0	0	0	0	0	0	0	0	0.00125	0	0	0	0	0.00125	0
site362	0	0	0	0	0	0	0	0	0.99875	0	0	0	0	0	0.00125	0	0	0	0	0	0
site363	0	0	0	0	0	0	0.00125	0	0	0	0	0	0	0.99875	0	0	0	0	0	0	0
site364	0.05	0	0	0	0	0	0	0.00375	0	0	0	0	0	0	0	0.945	0	0	0	0.00125	0
site365	0.0025	0.04	0.00125	0	0.0025	0	0	0.00125	0	0	0	0	0	0	0.00375	0	0	0.94375	0	0.005	0
site366	0	0	0	0	0.99125	0	0.0025	0	0	0	0	0	0	0	0	0	0	0	0.00375	0.0025	0
site367	0.00375	0	0.00125	0.00125	0	0.00625	0.01	0.00125	0.0075	0	0	0.2275	0	0.065	0.01	0.64	0.02625	0	0	0	0
site368	0	0	0.0025	0	0	0.73125	0.0025	0	0.00125	0	0	0.16625	0	0	0.01	0.04625	0.03875	0	0	0.00125	0
site369	0	0	0	0.00125	0	0.00375	0.0025	0.0025	0.40625	0.0025	0.01125	0	0	0	0.5675	0.0025	0	0	0	0	0
site370	0.945	0	0.00125	0	0.0025	0	0	0	0	0.00125	0	0.0025	0	0	0	0	0.0475	0	0	0	0
site371	0.0025	0.04	0	0	0	0	0	0	0	0	0	0	0	0	0	0.00375	0.95	0.00375	0	0	0
site372	0	0.99875	0	0	0	0	0	0	0	0	0	0	0	0	0.00125	0	0	0	0	0	0
site373	0	1	0	0	0	0	0	0	0	0	0	0	0	0	0	0	0	0	0	0	0
site374	0	0	0	0	0.05125	0	0	0	0	0	0	0	0	0	0	0	0	0	0	0.94875	0
site375	0.95625	0	0	0	0	0	0	0	0	0	0.04375	0	0	0	0	0	0	0	0	0	0
site376	0	0	0	0	0	0	0	0	0	0	0	0	0	0	0	0	0	0	0	1	0
site377	0	0	0	0	0	0	0	0	0.00875	0	0	0	0	0	0.0025	0.98875	0	0	0	0	0
site378	0	0	0	0	0	0	0.00375	0	0	0	0	0	0	0	0	0	0	0	0	0.995	0
site379	0	0	0.0025	0.0075	0	0.2025	0.00125	0	0.03	0.00625	0	0.595	0	0.02625	0.1075	0.02	0.00125	0	0	0	0
site380	0	0	0	0	0	0.99625	0	0	0	0	0	0	0	0	0	0	0	0	0	0	0
site381	0	0	0	0	0	0	0	0	0	0.0025	0	0	0.91625	0.04125	0.0275	0.0075	0	0.00125	0	0	0
site382	0	0	0	0	0	0	0.05	0.0925	0.00125	0.115	0.0325	0	0.03875	0.0025	0.4425	0.0825	0.13375	0.0025	0	0.00625	0
site383	0.47625	0	0.00125	0.0075	0.00375	0.00875	0.00125	0.0025	0.0175	0.27	0.05875	0.00125	0	0.02875	0.095	0.0075	0.00875	0.01125	0	0	0
site384	0	0.99875	0	0	0	0	0	0	0	0	0	0	0	0	0	0	0	0	0	0	0
site385	0	0	0	0	0	0	0.00125	0	0.98125	0	0.0025	0.00375	0	0.0025	0.0075	0.00125	0	0	0	0	0
site386	0	0	0	0	0	1	0	0	0	0	0	0	0	0	0	0	0	0	0	0	0
site387	0	0	0	0	0.00125	0	0	0	0	0	0	0	0	0	0	0	0	0.99875	0	0	0
site388	0	0	0	0	0	0	0	0	0	0	0	0	0	0	0	0	0.0025	0.00125	0	0.99625	0
site389	0.07125	0	0	0	0	0.00125	0	0.01	0	0.025	0	0.01625	0.02	0	0.145	0.68875	0.02125	0.00125	0	0	0
site390	0	0	0	0	0.00375	0.99625	0	0	0	0	0	0	0	0	0	0	0	0	0	0	0
site391	0.00125	0	0.04125	0.85875	0	0	0	0	0.00375	0	0	0	0	0.09125	0	0	0	0	0	0.0025	0
site392	0	0	0	0	0.00125	0	0	0.00375	0.00375	0.98	0	0	0	0	0.0075	0.00125	0	0	0	0.0025	0
site393	0.01625	0	0.1325	0	0	0.0075	0.00375	0.00125	0.01875	0.08125	0.00875	0.05625	0	0.1325	0.06625	0.2925	0.17875	0	0.00125	0.00125	0
site394	0.0025	0	0.00125	0.00125	0	0	0.13	0.00125	0.24125	0.03125	0.0075	0.0275	0	0.3675	0.04	0.015	0.13125	0.00125	0	0.00125	0
site395	0	0	0.14625	0.0025	0.00125	0	0.01875	0.00125	0.01	0.01875	0	0.37375	0	0.00625	0	0.08375	0.2075	0.00125	0	0.12875	0
site396	0	0	0	0	0.9725	0	0	0	0	0.005	0	0	0	0	0	0	0	0	0	0.0225	0
site397	0	0	0	0.99	0	0	0	0	0	0	0	0	0	0.00875	0.00125	0	0	0	0	0	0
site398	0	0.99875	0	0	0	0	0	0	0	0	0	0	0	0	0.00125	0	0	0	0	0	0
site399	0	0	0	0	0	0.95125	0	0.00125	0	0	0	0	0	0	0	0	0	0.0475	0	0	0
site400	0	0	0	0	0	0	0	0	0	0.99875	0	0	0.00125	0	0	0	0	0	0	0	0
site401	0	0	0	0	0	0	0	0	0	0.99625	0.00375	0	0	0	0	0	0	0	0	0	0
site402	0	0	0	0	0	0	0	0.09	0	0	0	0	0	0	0	0	0	0.91	0	0	0
site403	0	0	0	0	0.09875	0	0.00125	0.00125	0	0.0025	0	0	0	0	0	0	0	0.0025	0	0.89375	0
site404	0	0	0	0	0	0	0	0.12875	0	0.025	0	0	0	0	0	0	0	0.84625	0	0	0
site405	0	0	0.00125	0.00375	0	0	0	0.005	0.0275	0	0	0.0125	0	0	0	0.01	0.94	0	0	0	0
site406	0	0	0	0.00125	0	0	0.04125	0	0.94875	0	0.0025	0	0	0	0.00375	0	0	0	0	0.0025	0
site407	0	0	0.0025	0	0	0.00125	0	0	0	0	0	0.00375	0	0.00125	0.00125	0.97375	0.01375	0	0	0	0
site408	0	0	0.78625	0.0025	0.0025	0.15625	0.00125	0	0.0025	0	0	0	0.0425	0	0	0.00375	0	0	0	0.0025	0
site409	0	0	0	0	0	1	0	0	0	0	0	0	0	0	0	0	0	0	0	0	0
site410	0	0	0	0	0	0	0	0	0	0	0	0	0	0	0	1	0	0	0	0	0
site411	0	0	0	0	0	0	0	0	0	0.0025	0	0	0	0	0.9975	0	0	0	0	0	0
site412	0	0	0	0	0.00125	0	0	0.95375	0	0	0.00125	0	0	0	0	0	0	0.04375	0	0	0
site413	0	0	0	0	0.0425	0	0.00375	0.00125	0	0.0025	0	0.00125	0	0.945	0.00125	0	0	0	0	0.0025	0
site414	0	0	0	0	0	0	0	0	0	0	0	0	0	0	0	0	1	0	0	0	0
site415	0.43	0	0	0	0	0	0	0	0	0	0	0	0	0.0025	0.48125	0.06375	0.0175	0.00375	0	0	0
site416	0.0025	0	0	0.0475	0	0	0	0	0	0.00125	0.00125	0.03875	0	0	0	0.11125	0.7975	0	0	0	0
site417	0.00125	0	0.00375	0.75	0	0	0.00125	0	0.11125	0	0	0.00375	0	0.03875	0	0.00625	0.0525	0.0275	0	0.00375	0
site418	0.045	0	0	0	0	0	0	0	0	0	0	0	0.89	0.005	0	0.00125	0.00125	0.0575	0	0	0
site419	0	0	0	0	0	0	0.01625	0.01	0	0.48625	0	0	0.48375	0	0	0.0025	0	0.00125	0	0	0
site420	0	0	0	0.00125	0	0	0	0.01375	0	0.005	0	0	0	0	0	0.00125	0.0475	0.92875	0	0	0
site421	0	0	0	0	0.01625	0	0	0.34875	0.00125	0.53875	0	0	0	0	0.00125	0.00375	0.00125	0.08	0	0.005	0.0025
site422	0	0	0	0	0	0	0	0.005	0	0.0025	0.1375	0.0025	0	0	0	0.0025	0.8475	0.0025	0	0	0
site423	0.03875	0	0	0.00375	0	0	0.015	0	0.0025	0	0.01	0.0025	0	0.83375	0.02875	0	0.06125	0.00125	0	0	0
site424	0	0	0	0	0.00125	0	0.71875	0	0.00125	0	0	0.12	0	0	0	0	0	0	0	0.15875	0
site425	0	0	0	0	0.1325	0	0	0.0025	0	0	0	0.86	0	0	0	0	0	0	0	0.005	0
site426	0.00625	0	0	0.00125	0	0	0.00125	0	0	0.00375	0	0	0	0	0	0.00625	0.0025	0.02875	0	0.95	0
site427	0.0025	0	0	0	0	0	0	0.00125	0.0025	0	0	0.99375	0	0	0	0	0	0	0	0	0
site428	0	0	0	0	0	0	0	0	0	0	0	0.9975	0	0	0	0	0.0025	0	0	0	0
site429	0	0	0	0	0	0	0	0.95	0	0	0	0	0	0	0	0	0	0.05	0	0	0
site430	0	0	0	0	0	0	0	0.005	0	0	0	0.01	0	0	0	0.00125	0.93875	0.045	0	0	0
site431	0	0	0	0	0	0	0	0	0	0.995	0	0	0	0	0	0	0.00375	0.00125	0	0	0
site432	0	0	0.45	0	0	0.045	0.005	0	0	0	0	0.4975	0	0	0	0	0	0	0	0.0025	0
site433	0	0	0	0.0075	0	0	0	0	0.58	0.00125	0	0.00125	0	0	0.0725	0.005	0.33	0.0025	0	0	0
site434	0	0.99875	0	0	0	0	0	0	0	0	0	0	0	0	0	0	0	0.00125	0	0	0
site435	0	0	0	0	0	0	0	0	0	0	0	0	0	0	0	0	0.00125	0.9975	0	0	0
site436	0.06625	0	0.5725	0.32125	0	0	0	0	0	0	0	0.03875	0	0	0	0.00125	0	0	0	0	0
site437	0	0	0	0	0	0	0	0	0	0	0	0	0	0	0	0	0	0	0	1	0
site438	0	0	0.0025	0	0	0	0	0	0	0	0	0.98125	0	0	0	0.01375	0.0025	0	0	0	0
site439	0	0	0	0	0	0	0	0.98125	0	0	0	0	0	0	0	0	0	0.01875	0	0	0
site440	0	0	0	0	0	0	0	0	0	0	0	0	0	0	0	0	0	0	0	1	0
site441	0	0	0.035	0	0	0.96375	0	0	0	0	0	0.00125	0	0	0	0	0	0	0	0	0
site442	0	0	0	0	0.0025	0	0	0.00375	0.0025	0	0	0	0	0	0.9875	0	0.00375	0	0	0	0
site443	0	0	0	0.00125	0.02	0	0	0.04375	0.00125	0.0025	0	0	0	0	0	0.00875	0.19875	0.71875	0	0.005	0
site444	0	0	0	0	0	1	0	0	0	0	0	0	0	0	0	0	0	0	0	0	0
site445	0	0	0	0	0	0	0.0025	0	0	0.00375	0	0	0	0.9425	0.05	0	0	0.00125	0	0	0
site446	0	0	0	0	0	0.99875	0	0	0	0.00125	0	0	0	0	0	0	0	0	0	0	0
site447	0	0	0	0	0.9425	0	0	0.00125	0	0.04375	0	0	0	0	0.00125	0.0025	0	0.005	0	0.00375	0
site448	0	0	0	0	0	0	0	0.9925	0	0	0	0	0	0	0	0	0	0.0075	0	0	0
site449	0	0	0	0	0	0	0	0.015	0	0.0025	0	0.0025	0	0	0	0.04625	0.93375	0	0	0	0
site450	0	0	0.00375	0	0	0	0	0	0	0	0	0.995	0	0	0	0.00125	0	0	0	0	0
site451	0	0	0	0	0	0	0	0.07625	0	0	0	0	0	0	0	0	0	0.9225	0	0	0
site452	0	0	0	0	0	0	0	0	0	0	0	0	0	0	0	0.00125	0.99625	0	0	0	0.00125
site453	0.015	0	0.8475	0.115	0	0.00125	0	0	0	0	0	0.01375	0	0	0	0.0025	0	0.00125	0	0	0
site454	0.10375	0	0	0.005	0.0025	0	0.00125	0.00375	0	0.06	0	0	0	0.00375	0	0.81375	0.0025	0	0	0.0025	0.00125
site455	0.775	0	0	0	0	0	0	0	0	0.0025	0	0	0	0	0	0.05	0.12375	0.0475	0	0	0
site456	0.65	0	0	0	0.0025	0.00875	0	0.0025	0.04	0	0	0.0025	0	0	0	0.07	0.025	0.195	0	0	0
site457	0.03625	0	0.0425	0.00125	0	0.015	0.00125	0.00125	0.00375	0	0.0075	0.485	0	0	0.0075	0.37625	0.0075	0.00125	0	0.00125	0.0125
site458	0.01	0	0	0	0.36125	0.0075	0.03125	0	0	0	0	0.00375	0.00125	0	0	0.05	0	0	0	0.5225	0.01
site459	0	0	0	0.00125	0	0.02625	0	0	0	0	0	0.535	0	0	0	0.4375	0	0	0	0	0
site460	0	0	0	0	0.00375	0	0	0	0	0	0	0	0	0	0	0	0	0	0	0.99625	0
site461	0	0	0	0	0	0	0	0	0	0.9975	0	0	0.00125	0	0	0.00125	0	0	0	0	0
site462	0.905	0	0.045	0.025	0	0.005	0	0	0	0	0	0	0	0.005	0	0.015	0	0	0	0	0
site463	0.0025	0	0.93	0.00125	0.0025	0.0025	0.00375	0	0	0	0	0.00375	0	0.0025	0	0.04625	0	0.00125	0	0.0025	0
site464	0.3325	0	0.00125	0	0	0.61	0	0	0	0	0	0.0025	0	0	0	0.05375	0	0	0	0	0
site465	0	0	0	0	0	1	0	0	0	0	0	0	0	0	0	0	0	0	0	0	0
site466	0	0	0	0	0	0	0	0	0	0.9875	0.0125	0	0	0	0	0	0	0	0	0	0
site467	0.99125	0	0	0	0	0	0	0	0	0	0	0	0	0	0	0	0	0.00875	0	0	0
site468	0	0	0	0	0	0	0	0.9725	0	0.00625	0	0	0	0	0	0	0.005	0.01625	0	0	0
site469	0	0	0	0	0	0	0	0	0	1	0	0	0	0	0	0	0	0	0	0	0
site470	0	0	0.99875	0	0	0.00125	0	0	0	0	0	0	0	0	0	0	0	0	0	0	0
site471	0.00625	0	0	0	0	0	0	0	0	0	0.00125	0	0.0025	0.04	0	0.01375	0.93625	0	0	0	0
site472	0.0025	0	0	0	0	0	0	0	0	0.00125	0	0	0	0	0	0.99375	0.00125	0	0	0.00125	0
site473	0	0	0	0	0	0.99875	0.00125	0	0	0	0	0	0	0	0	0	0	0	0	0	0
site474	0.82625	0	0	0	0	0.0025	0	0	0	0	0	0	0	0	0	0.17125	0	0	0	0	0
site475	0	0	0	0	0	0	0	0.93625	0.00125	0	0	0	0	0	0	0	0.00125	0.06125	0	0	0
site476	0	0	0.9875	0.00375	0	0	0.0075	0	0	0	0	0.00125	0	0	0	0	0	0	0	0	0
site477	0.00125	0	0	0	0	0	0	0.48375	0	0.00125	0	0	0	0	0	0	0.13375	0.3775	0	0	0
site478	0	0	0	0	1	0	0	0	0	0	0	0	0	0	0	0	0	0	0	0	0
site479	0.00125	0	0	0	0.0025	0	0	0.00125	0.0025	0.00375	0.04125	0	0	0	0.0025	0.0025	0	0.9425	0	0	0
site480	0.0125	0	0	0	0	0	0	0.03875	0	0.00375	0	0	0	0	0	0	0	0.945	0	0	0
site481	0	0	0	0.00875	0	0	0.01125	0	0.0425	0	0	0.005	0	0.83375	0.0975	0.00125	0	0	0	0	0
site482	0	0	0.00125	0	0	0.86875	0	0	0	0	0	0	0	0	0.00125	0.1275	0	0	0	0	0
site483	0.1275	0	0.00375	0.4175	0	0.00625	0	0.0625	0.0075	0	0	0.0025	0.00625	0.0375	0.00625	0.2825	0.01375	0.02625	0	0	0
site484	0.0075	0	0	0	0	0	0.06625	0	0	0.00875	0	0.0075	0.00125	0	0	0.03125	0	0	0	0.875	0
site485	0	0	0	0.00125	0	0.995	0	0	0	0.0025	0	0	0	0	0	0.00125	0	0	0	0	0
site486	0.00125	0	0	0	0.06125	0	0	0.00125	0	0.685	0	0	0.22125	0	0.0175	0.0075	0.0025	0.0025	0	0	0
site487	0	0	0	0	0	0	0.00125	0	0.00125	0	0	0.945	0	0	0	0.00375	0.0475	0	0	0.00125	0
site488	0	0	0	0	0.03875	0	0	0	0	0	0	0	0	0	0	0	0	0	0	0.96125	0
site489	0	0	0	0	0.00125	0	0	0	0	0	0	0	0	0	0	0	0	0	0	0.99875	0
site490	0	0	0	0.005	0	0	0	0	0.9925	0	0	0	0	0	0.0025	0	0	0	0	0	0
site491	0	0	0	0	0	0	0	0.01	0	0	0	0	0	0	0	0	0	0.99	0	0	0
site492	0	0	0	0	0	0	0	0	0.0025	0	0	0.97625	0	0.0025	0	0.01625	0	0	0	0.0025	0
site493	0	0	0	0	0	0	0	0	0	0.0175	0	0	0.98125	0	0	0	0	0	0	0	0
site494	0	1	0	0	0	0	0	0	0	0	0	0	0	0	0	0	0	0	0	0	0
site495	0	0	0.005	0.92625	0	0.01375	0	0	0.03875	0	0	0.0075	0	0.005	0	0.00375	0	0	0	0	0
site496	0	0	0.99875	0.00125	0	0	0	0	0	0	0	0	0	0	0	0	0	0	0	0	0
site497	0.0025	0	0	0	0.0025	0	0	0.02	0	0.03125	0	0	0	0	0	0	0	0.94375	0	0	0
site498	0	0	0	0	0	0	0	0	0	0	0	0.995	0	0	0	0	0	0	0	0.005	0
site499	0	0	0	0.00125	0	0	0.00125	0	0.04375	0.00125	0	0.00875	0	0.9425	0.00125	0	0	0	0	0	0
site500	0	0	0	0	0	0	0	0	0	0	0	0	0	0.9975	0.00125	0	0	0	0	0	0
site501	0	0	0	0	0.94375	0	0	0	0	0.0025	0	0	0	0	0	0	0	0	0	0.05375	0
site502	0	0	0	0	0	0	0	0.00625	0	0.00125	0	0	0	0	0	0	0	0.9925	0	0	0
site503	0	0	0	0	0	0	0	0	0	0.00125	0	0	0	0	0	0	0	0.99875	0	0	0
site504	0	0	0	0	0	0	0	0	0	0	0	0	0	0	0	1	0	0	0	0	0
site505	0	0	0	0	0	1	0	0	0	0	0	0	0	0	0	0	0	0	0	0	0
site506	0	0	0.00125	0	0	0.98125	0	0	0	0	0	0.00125	0	0	0.015	0.00125	0	0	0	0	0
site507	0	0	0	0	0	0.015	0.00375	0	0.39625	0	0	0.54125	0	0.02375	0	0.015	0.00375	0	0	0.00125	0
site508	0	0	0	0	0	0	0	0.46875	0	0.5275	0	0	0	0	0	0	0	0.00375	0	0	0
site509	0	0	0	0	0	0	0	0	0	0	0	0	0	0	0	0	0	1	0	0	0
site510	0	0	0	0	0	0.99875	0	0	0	0	0	0	0	0	0	0.00125	0	0	0	0	0
site511	0	0	0	0	0.0125	0	0	0.865	0.00625	0.04875	0.02375	0	0	0	0.0025	0	0.00125	0.03875	0	0.00125	0
site512	0	0	0	0	0.0025	0	0	0.00125	0	0.99625	0	0	0	0	0	0	0	0	0	0	0
site513	0	0	0	0	0	0	0	0	0	0	0	0	0	0	0	0	1	0	0	0	0
site514	0.00125	0	0	0	0.0025	0	0	0	0	0.00125	0	0	0	0	0	0.995	0	0	0	0	0
site515	0	0	0	0	0	0	0.09	0.06625	0.00125	0.0025	0	0.005	0	0	0.82125	0.00625	0.00375	0.00125	0	0.0025	0
site516	0	0	0	0	0	0	0	0	0	0	0	1	0	0	0	0	0	0	0	0	0
site517	0.04375	0	0	0.8725	0	0	0	0.0025	0.00375	0.0025	0	0	0	0.0225	0	0.04	0	0.0125	0	0	0
site518	0	0	0	0	0	0	0	0	0	0	0	0	0.0025	0	0	0.05625	0.94125	0	0	0	0
site519	0	0	0.095	0	0	0.89125	0	0	0	0	0	0.0125	0	0	0	0	0	0.00125	0	0	0
site520	0.00125	0.00125	0	0	0	0	0	0	0	0	0	0	0	0	0	0.995	0.0025	0	0	0	0
site521	0	0	0	0.4475	0	0	0.0125	0.00125	0	0.00125	0	0	0	0.53375	0	0	0	0	0	0.00375	0
site522	0.0125	0	0	0.00125	0.09	0	0.01	0	0.00125	0.235	0	0	0.2275	0.3875	0.00125	0.03375	0	0	0	0	0
site523	0	0	0	0	0	0	0	0.15	0	0.4775	0	0	0	0	0	0	0	0.3725	0	0	0
site524	0	0	0	0.99125	0	0.00625	0	0	0	0	0	0	0	0.00125	0	0.00125	0	0	0	0	0
site525	0	0	0.0625	0	0	0.01	0	0	0	0	0	0.92625	0	0	0	0.00125	0	0	0	0	0
site526	0	0	0	0	0	0	0.00375	0	0.00125	0.0075	0.00125	0	0	0.94125	0.045	0	0	0	0	0	0
site527	0	0	0	0	0.95625	0	0	0	0	0	0	0	0	0	0	0	0	0	0	0.04375	0
site528	0	0	0	0	0.03	0	0	0	0	0	0	0	0	0	0	0	0	0	0	0.97	0
site529	0.00125	0	0	0	0.00375	0	0	0.50375	0.00125	0.00125	0	0	0	0	0	0	0.0025	0.48625	0	0	0
site530	0	0	0	0	0	0	0	0	0.94375	0	0	0.00375	0	0	0.0525	0	0	0	0	0	0
site531	0	0	0	0	0.02	0	0	0.1875	0	0.79125	0	0	0	0	0	0	0	0	0	0	0
site532	0.00625	0	0	0	0	0	0	0.01625	0	0.00125	0	0.00125	0.005	0	0	0.01	0.9325	0.02625	0	0	0
site533	0	0	0.0025	0	0	0.00125	0	0	0.0525	0	0	0.93	0	0	0.00125	0.0075	0.00375	0	0	0	0
site534	0	0	0.00125	0.0725	0	0.45	0	0	0	0	0	0.00625	0	0	0.0025	0.4025	0.04125	0.0225	0	0	0.00125
site535	0.00375	0	0	0	0	0	0.00125	0	0.00125	0	0	0.00375	0.00875	0	0.0125	0.58	0.38125	0.0025	0	0.00125	0.00125
site536	0	0	0	0	0	0.00625	0.44125	0	0	0	0	0.00125	0	0	0.54375	0	0	0	0	0.00375	0
site537	0	0	0	0	0	0	0	0	0	0	0	0	0	0	0.9975	0	0.0025	0	0	0	0
site538	0.0025	0	0	0	0.3225	0.00125	0.04375	0.00125	0.0025	0.00625	0.00125	0	0.00125	0	0.38625	0.19875	0.02875	0.00125	0	0.0025	0
site539	0	0	0	0	0	0.0125	0	0	0.06125	0	0	0	0	0	0.92625	0	0	0	0	0	0
site540	0	0	0	0	0	0	0	0	0	0	0	0	0	0	0.9975	0.00125	0	0	0	0	0
site541	0.00125	0	0	0	0	0	0	0	0	0	0	0	0	0	0.0025	0.99375	0	0	0	0	0
site542	0.00375	0	0	0	0.00125	0	0	0.68	0	0	0.00125	0	0	0	0	0.00375	0.10125	0.2075	0	0	0
site543	0	0	0.01125	0	0	0.35	0	0.03375	0	0.00125	0	0.07375	0.00125	0	0	0.2475	0.2775	0.00375	0	0	0
site544	0.04625	0	0.0225	0.305	0	0.0825	0.00125	0.00125	0.0025	0	0	0.00875	0.0025	0.41	0.00125	0.11125	0.00125	0.0025	0	0	0
site545	0	0	0	0	0	0	0	0.00125	0.00375	0	0	0.84875	0	0	0	0.1	0.04625	0	0	0	0
site546	0	0	0	0	0	0	0	0	0	0.00375	0	0	0	0	0	0	0	0.99625	0	0	0
site547	0.05125	0	0	0.1025	0	0	0	0.0025	0.0025	0	0	0	0	0	0	0.0025	0.83875	0	0	0	0
site548	0.00125	0	0	0	0	0	0.02625	0.005	0.00125	0	0	0.31125	0	0.0125	0.0125	0.5975	0.0325	0	0	0	0
site549	0	0.99875	0	0	0	0	0	0	0	0	0	0	0	0	0.00125	0	0	0	0	0	0
site550	0	0	0	0	0	0	0.01125	0	0	0.00125	0	0.00125	0.675	0	0	0.31125	0	0	0	0	0
site551	0	0	0	0	0.0025	0	0.0125	0	0	0	0	0	0	0	0	0	0	0	0	0.985	0
site552	0.00375	0	0	0	0	0	0	0.0025	0	0.00125	0	0	0.0025	0	0	0	0.0025	0.9875	0	0	0
site553	0.00125	0	0	0	0	0	0	0	0	0	0	0.00125	0	0	0	0.95625	0.04125	0	0	0	0
site554	0	0	0	0	0	0	0	0	0	0	0	0	0	0	0	0	0	0	0	1	0
site555	0	0	0	0	0	1	0	0	0	0	0	0	0	0	0	0	0	0	0	0	0
site556	0	0	0	0	0	0	0	0	0.4125	0	0	0.00125	0	0.00125	0.57875	0	0.00625	0	0	0	0
site557	0	0	0	0	0.87125	0	0.0025	0	0	0	0	0	0	0	0	0	0.0025	0.00375	0	0.12	0
site558	0	0.99875	0	0	0	0	0	0	0	0	0	0	0	0	0.00125	0	0	0	0	0	0
site559	0	0	0	0	0.00375	0	0	0.99625	0	0	0	0	0	0	0	0	0	0	0	0	0
site560	0	0	0	0.49625	0	0	0	0	0.41125	0	0.0025	0.00125	0	0.07375	0	0	0.0125	0.00125	0	0.00125	0
site561	0	0	0	0	0	0	0	0	0	0	0	0	1	0	0	0	0	0	0	0	0
site562	0	0	0.99875	0	0	0	0	0	0	0	0	0.00125	0	0	0	0	0	0	0	0	0
site563	0	0	0	0	0	1	0	0	0	0	0	0	0	0	0	0	0	0	0	0	0
site564	0	0	0.04625	0.00625	0.00125	0	0	0	0	0.03625	0	0	0	0	0	0.91	0	0	0	0	0
site565	0	0	0	0	0.00125	0	0	0.2925	0	0.63125	0.00125	0	0	0	0	0	0.00125	0.0725	0	0	0
site566	0.155	0.00125	0	0	0.0425	0	0.0025	0	0.555	0.0025	0	0.0075	0	0	0.00125	0.22875	0	0.00125	0	0.00125	0
site567	0.01375	0	0	0.035	0	0	0	0.075	0.0125	0.08875	0.26625	0.00625	0.0075	0.20625	0	0	0.225	0.06375	0	0	0
site568	0	0	0	0	0	0	0	0.99375	0	0	0	0	0	0	0	0	0	0.00625	0	0	0
site569	0.00125	0	0	0	0	0	0	0.00125	0	0	0	0	0	0	0	0	0.00125	0.99625	0	0	0
site570	0	0	0	0	0	0	0	0	0	0.0025	0	0	0.9975	0	0	0	0	0	0	0	0
site571	0.0025	0	0.00375	0.42375	0	0.0025	0	0	0.25125	0	0	0	0	0.31125	0.005	0	0	0	0	0	0
site572	0	0	0.00375	0.7975	0	0.04375	0	0	0	0	0.00125	0	0	0.1525	0	0	0	0.00125	0	0	0
site573	0	0	0	0	0.00875	0	0	0.02375	0	0.91	0.00375	0	0	0	0	0.005	0.00125	0.0475	0	0	0
site574	0.00125	0	0.025	0.49125	0	0	0	0	0.40125	0	0	0.00375	0	0.0375	0.00125	0	0	0.03875	0	0	0
site575	0	0	0.01125	0	0.0025	0.00125	0.05125	0	0	0	0	0.0775	0	0.8025	0	0.03625	0.00625	0	0	0.01125	0
site576	0	0	0	0	0.92125	0	0.0025	0	0	0.00625	0	0	0	0	0	0	0	0.00125	0	0.06875	0
site577	0.0025	0	0	0	0	0	0	0	0	0.005	0.0075	0	0	0	0	0.05	0.00625	0.92875	0	0	0
site578	0.9625	0	0	0.00625	0	0.00125	0	0	0	0	0	0	0.00125	0	0	0.0225	0.00625	0	0	0	0
site579	0	0	0	0	0	0	0	0	0	0.01375	0	0	0.98625	0	0	0	0	0	0	0	0
site580	0	0	0	0	0	0	0	0	0	0.99875	0	0	0	0	0	0.00125	0	0	0	0	0
site581	0	0	0	0	0.02375	0	0	0.00125	0	0.97125	0	0	0.00375	0	0	0	0	0	0	0	0
site582	0	0	0	0	0	0	0	0	0	0	0	0.99875	0	0	0	0.00125	0	0	0	0	0
site583	0.00125	0	0	0	0.015	0	0	0.35375	0	0.00125	0	0	0	0	0.01125	0.00125	0.00125	0.615	0	0	0
site584	0	0	0	0	0	0	0	0	0	0	0	0	0	0	0	0.0075	0.9925	0	0	0	0
site585	0.0075	0	0.01125	0.9325	0	0.00625	0	0	0	0	0	0	0	0.00375	0	0	0.03875	0	0	0	0
site586	0	0	0.0025	0	0.0025	0	0.14875	0	0	0	0	0.31875	0	0	0	0.365	0	0	0	0.1625	0
site587	0	0	0	0	0	0	0	0	0	0	0	0	0	0	0	0	0	1	0	0	0
site588	0	0	0	0	0	0	0	0	0	0.96	0	0	0.00125	0	0.03875	0	0	0	0	0	0
site589	0	0	0	0	0	0	0	0.9975	0	0.0025	0	0	0	0	0	0	0	0	0	0	0
site590	0	0	0	0	0	0	0	0	0	0	0	0	1	0	0	0	0	0	0	0	0
site591	0.00375	0	0.15125	0	0	0	0	0.03125	0.00125	0	0	0.78	0	0	0	0.03	0.00125	0	0	0.00125	0
site592	0	0	0	0	0	0.0025	0	0	0	0	0	0	0	0	0	0.99375	0.00375	0	0	0	0
site593	0	0	0	0	1	0	0	0	0	0	0	0	0	0	0	0	0	0	0	0	0
site594	0	0	0.00125	0	0	0	0	0	0	0	0	0.99625	0	0	0	0.00125	0.00125	0	0	0	0
site595	0	0	0	0	0.005	0	0	0	0	0.995	0	0	0	0	0	0	0	0	0	0	0
site596	0	0	0	0	0	0	0	0	0	0	0	0	0	0	0	0	1	0	0	0	0
site597	0	0	0	0	0	0	0	0	0	0	0	0	0	0	0	0	0	1	0	0	0
site598	0	0	0	0	0	0	0	0.00125	0	0	0	0	0	0	0	0	0.99875	0	0	0	0
site599	0	0	0.99875	0.00125	0	0	0	0	0	0	0	0	0	0	0	0	0	0	0	0	0
site600	0	0	0	0.99875	0	0.00125	0	0	0	0	0	0	0	0	0	0	0	0	0	0	0
site601	0	0	0	0	0.005	0	0	0	0	0	0	0	0	0	0	0	0	0	0	0.995	0
site602	0	0	0	0	0	0	0	0.9925	0	0.00125	0	0	0	0	0	0	0.00125	0.005	0	0	0
site603	0	0	0	0	0	0	0	0	0	0	0	0	0	1	0	0	0	0	0	0	0
site604	0	0	0	0	0	0	0	0.005	0	0	0	0	0	0	0	0	0.995	0	0	0	0
site605	0	0	0	0	0.0025	0	0.01375	0	0	0	0	0.0025	0	0.05	0.92875	0	0.00125	0	0	0.00125	0
site606	0	0	0	0	0.00125	0	0	0	0	0	0.99375	0	0	0	0	0	0	0.005	0	0	0
site607	0	0	0.92375	0.02	0	0	0.00125	0.0375	0	0	0	0.00375	0	0.01125	0	0	0	0	0	0.00125	0
site608	0.00125	0	0	0	0	0	0	0	0.99125	0	0	0	0	0.0075	0	0	0	0	0	0	0
site609	0	0	0	0	0	0	0	0.05875	0	0	0	0	0	0	0	0	0	0.94125	0	0	0
site610	0	0	0	0	0	0	0.0025	0	0	0.00375	0	0	0	0.99375	0	0	0	0	0	0	0
site611	0	0	0	0	0	0	0	0.99875	0	0	0	0	0	0	0	0	0	0.00125	0	0	0
site612	0	0	0	0	0	0	0	0.0075	0	0	0	0.9925	0	0	0	0	0	0	0	0	0
site613	0	1	0	0	0	0	0	0	0	0	0	0	0	0	0	0	0	0	0	0	0
site614	0.03875	0	0	0	0	0	0	0.03125	0	0.90125	0.02375	0	0	0	0.00375	0	0	0.00125	0	0	0
site615	0	0	0	0	0	0	0	0	0	0.00125	0	0	0	0.99875	0	0	0	0	0	0	0
site616	0	0	0	0	0	0	0	0	0	0	0	0	0	0	0	0	0	0	0	1	0
site617	0	0	0	0	0	0	0	0.0925	0	0	0	0	0	0	0	0	0	0.90625	0	0	0
site618	0	1	0	0	0	0	0	0	0	0	0	0	0	0	0	0	0	0	0	0	0
site619	0	0	0	0	0	1	0	0	0	0	0	0	0	0	0	0	0	0	0	0	0
site620	0	0	0	0	0	0	0	0	0.00125	0	0	0.955	0	0	0	0.04	0.0025	0	0	0	0
site621	0	0	0	0	0	0	0	0	0	0	0	0	0.00125	0	0	0.99875	0	0	0	0	0
site622	0	0	0	0	0.07375	0	0	0.22875	0	0.695	0	0	0	0	0	0.00125	0	0.00125	0	0	0
site623	0.0175	0	0.1575	0.7925	0	0.0025	0	0	0.00125	0	0	0.01625	0	0.0125	0	0	0	0	0	0	0
site624	0	1	0	0	0	0	0	0	0	0	0	0	0	0	0	0	0	0	0	0	0
site625	0	0	0	0	0	0	0	0	0.11625	0	0	0	0	0.00125	0.8825	0	0	0	0	0	0
site626	0	0	0.0325	0.01125	0	0	0.00625	0	0.7925	0	0	0.1275	0	0.0175	0.005	0.00375	0.00375	0	0	0	0
site627	0	0	0	0	0	0	0	0	0	1	0	0	0	0	0	0	0	0	0	0	0
site628	0	0	0	0	1	0	0	0	0	0	0	0	0	0	0	0	0	0	0	0	0
site629	0	0	0	0	0	0	0	0.03875	0.00125	0.00875	0	0	0	0.93875	0.0125	0	0	0	0	0	0
site630	0	0	0	0	0	0	0	0	0	0	0	0	0	1	0	0	0	0	0	0	0
site631	0	0	0	0	0	0	0	0	0	0	0	0	0	0	0	0	0	0	0	0.99875	0
site632	0	0	0	0	0	0.9975	0	0	0	0	0	0	0	0	0.00125	0.00125	0	0	0	0	0
site633	0	0	0	0	0	0	0.0025	0	0	0	0	0	0.9875	0	0	0.01	0	0	0	0	0
site634	0.00125	0	0	0	0	0	0	0.00625	0	0	0	0	0	0	0	0	0	0.9925	0	0	0
site635	0	0.9975	0	0	0.00125	0	0	0	0	0	0	0	0	0	0	0	0	0	0	0	0
site636	0	0	0.985	0.01375	0	0.00125	0	0	0	0	0	0	0	0	0	0	0	0	0	0	0
site637	0	0	0	0	0	0	0	0	0	0	0	0.99375	0	0	0	0.005	0.00125	0	0	0	0
site638	0	0	0	0	0	0	0	0.9975	0	0.00125	0	0	0	0	0	0	0	0.00125	0	0	0
site639	0	0	0	0	0	0	0.00125	0	0	0.9975	0	0	0	0	0	0.00125	0	0	0	0	0
site640	0	0	0	0	0.00125	0	0	0	0	0	0	0.04	0	0	0	0.95875	0	0	0	0	0
site641	0	0	0	0	0	0	0	0.185	0	0	0	0	0	0	0	0	0	0.815	0	0	0
site642	0	0	0	0	0	0	0	0.0025	0	0.0025	0	0	0	0	0	0	0	0.995	0	0	0
site643	0	0	0	0	0	0	0	0	0	0	0	1	0	0	0	0	0	0	0	0	0
site644	0	0	0	0	0	0.09	0	0	0	0	0	0	0	0	0	0.89875	0.01125	0	0	0	0
site645	0	0	0	0	0	0	0	0.04	0	0.0525	0	0	0	0	0	0	0	0.9075	0	0	0
site646	0.04875	0	0	0	0	0.87125	0	0	0	0	0	0.00375	0	0	0	0.06875	0	0.0075	0	0	0
site647	0	0	0	0	0	0	0	0	0.0075	0.00375	0	0	0	0.98875	0	0	0	0	0	0	0
site648	0	0	0	0	0	0	0	0	0.84125	0	0	0.00125	0	0.05625	0.10125	0	0	0	0	0	0
site649	0	0	0.0575	0.9425	0	0	0	0	0	0	0	0	0	0	0	0	0	0	0	0	0
site650	0	0	0.9425	0	0	0	0	0	0	0	0	0.05625	0	0	0	0.00125	0	0	0	0	0
site651	0.00625	0	0	0.00125	0	0	0	0	0	0	0.98625	0	0	0	0	0.00375	0	0.00125	0	0.00125	0
site652	0	0	0	1	0	0	0	0	0	0	0	0	0	0	0	0	0	0	0	0	0
site653	0	0	0	0	0.0125	0	0	0.0025	0	0.925	0.035	0	0	0	0	0.01125	0	0.01375	0	0	0
site654	0	0	0	0	0	0	0	0.0075	0	0.9925	0	0	0	0	0	0	0	0	0	0	0
site655	0.00125	0	0	0	0	0	0.03	0.00125	0.0075	0	0	0.26625	0	0.015	0.0025	0.62375	0.04	0	0	0.0125	0
site656	0	0	0	0	0.9975	0	0	0	0	0.0025	0	0	0	0	0	0	0	0	0	0	0
site657	0	0	0	0	0	0	0	0	0	0	0	0	0	0	0	0	0	0	0	1	0
site658	0.05125	0	0	0	0	0	0	0	0	0	0	0	0	0	0	0.94875	0	0	0	0	0
site659	0.00625	0	0	0	0.00375	0	0	0	0	0.00125	0	0	0	0	0	0.98125	0.0075	0	0	0	0
site660	0	0	0	0	0	0	0	0	0	0	0	0	0	0	0	0	1	0	0	0	0
site661	0	0	0	0	0	0	0	0	0.9975	0	0	0.00125	0	0.00125	0	0	0	0	0	0	0
site662	0.00125	0	0	0	0	0	0	0	0	0	0	0	0.9975	0	0	0.00125	0	0	0	0	0
site663	0.57875	0	0	0.00125	0.00125	0	0	0.03875	0.20375	0	0	0.00625	0	0	0.0075	0.12125	0.0375	0.00375	0	0	0
site664	0	0	0.015	0	0	0.96	0	0	0	0	0	0	0	0.00125	0.01125	0.0125	0	0	0	0	0
site665	0	0	0	0	0.3875	0	0	0.00125	0	0.00125	0	0	0.00125	0	0	0	0	0	0	0.60875	0
site666	0	0	0.22125	0	0	0	0.00125	0	0	0	0	0.7575	0	0	0	0.02	0	0	0	0	0
site667	0.4	0	0	0.0025	0	0	0	0.01	0.00125	0	0	0	0	0.035	0	0.0375	0.50875	0.005	0	0	0
site668	0	0	0	0	0	0	0	0.00375	0	0	0	0.0025	0.98625	0	0	0.0025	0	0.005	0	0	0
site669	0.005	0	0	0	0.03375	0	0	0.16375	0	0.025	0	0	0	0	0	0.00625	0	0.76625	0	0	0
site670	0	0	0	0	0.6025	0	0	0	0	0.3925	0	0	0	0	0	0	0	0	0	0	0
site671	0	0	0.0375	0	0	0	0	0	0	0	0	0.15875	0	0	0	0.795	0.0025	0.00125	0	0	0.00375
site672	0	0	0	0	0	0	0	0	0	0	0	0.99625	0	0	0	0	0	0	0	0	0.00125
site673	0	0	0	0	0.0925	0	0	0.39875	0	0.07875	0	0	0	0	0	0	0	0.42875	0	0	0
site674	0	0	0	0	0	0	0	0	0	0	0	0	0	0	0	0.915	0.085	0	0	0	0
site675	0.01125	0	0	0	0	0	0	0	0	0	0	0	0	0	0	0	0.98875	0	0	0	0
site676	0	0	0.005	0	0	0.995	0	0	0	0	0	0	0	0	0	0	0	0	0	0	0
site677	0.11125	0	0.60375	0.24625	0	0.03375	0	0	0	0	0	0	0	0.00375	0	0.00125	0	0	0	0	0
site678	0	0	0	0	0.99375	0	0	0	0	0	0	0	0	0	0	0.00125	0	0.005	0	0	0
site679	0	0	0.00125	0	0	0	0	0	0	0	0	0.99875	0	0	0	0	0	0	0	0	0
site680	0	0	0	0	0.00125	0	0	0.8775	0	0.07625	0	0	0	0	0	0	0	0.045	0	0	0
site681	0	0	0	0	0	0	0	0	0	0	0	0	0	0	0	0.99875	0.00125	0	0	0	0
site682	0	0	0	0	0.0025	0	0	0.00125	0	0.95375	0	0	0.00125	0	0	0.04	0	0.00125	0	0	0
site683	0	0	0	0	0.095	0	0	0.00625	0	0.86625	0.0175	0	0	0	0	0	0	0.015	0	0	0
site684	0	0	0	0	0.04125	0	0	0	0	0.95875	0	0	0	0	0	0	0	0	0	0	0
site685	0.00375	0	0	0	0	0	0	0.00125	0.04625	0	0	0	0.055	0	0.04375	0.00125	0.84875	0	0	0	0
site686	0	0	0	0	0	0	0.00125	0	0.0175	0.00875	0.00125	0.0075	0.7175	0.0625	0	0.0325	0.15125	0	0	0	0
site687	0	0	0	0	0	0	0.0025	0	0	0.0025	0	0.01125	0.90875	0	0	0.0725	0	0.00125	0	0.00125	0
site688	0	0	0.01125	0	0	0.05875	0	0.00125	0	0	0	0.0925	0	0	0	0.82	0.01625	0	0	0	0
site689	0.00125	0	0	0	0	0.00125	0	0	0.04	0	0	0.04	0	0.00875	0.0025	0.8975	0.00875	0	0	0	0
site690	0.00125	0	0	0	0	0	0.0025	0	0	0.00125	0	0	0.90375	0	0.05125	0.01875	0.02	0	0	0	0
site691	0	0	0	0	0	0.00125	0	0	0.01	0	0	0.00125	0	0.0025	0.435	0.3575	0.1925	0	0	0	0
site692	0	0	0	0.00125	0	0.75375	0	0	0.00875	0	0	0	0	0	0.235	0	0	0	0	0	0
site693	0	0	0	0	0	0	0	0	0	0	0	0	0	0	0.99875	0	0	0	0	0	0
site694	0	0	0	0	0	0	0	0	0	0	0	0	0	0	0	0.99875	0	0	0	0	0
site695	0	0	0	0	0.97375	0	0	0	0	0.01	0	0	0	0	0	0.00125	0	0.01375	0	0	0
site696	0	0	0	0	0	0	0	0.89875	0	0.00125	0	0	0	0	0	0	0	0.1	0	0	0
site697	0	0	0	1	0	0	0	0	0	0	0	0	0	0	0	0	0	0	0	0	0
site698	0	0	0.9975	0.0025	0	0	0	0	0	0	0	0	0	0	0	0	0	0	0	0	0
site699	0	0	0	0	0.0025	0	0	0.025	0	0.965	0	0	0	0	0	0	0	0.0075	0	0	0
site700	0	0	0	0	0	0	0	0.00125	0	0.99875	0	0	0	0	0	0	0	0	0	0	0
site701	0	0	0	0	1	0	0	0	0	0	0	0	0	0	0	0	0	0	0	0	0
site702	0.00125	0	0.00625	0	0	0	0	0	0	0	0	0.00875	0	0	0	0.01	0.97375	0	0	0	0
site703	0	0	0	0	0	0	0	0	0.0575	0	0	0	0	0	0	0.9425	0	0	0	0	0
site704	0	0	0	0	0	0	0	0	0	0	0	0	0	0	0	0	0	0.99875	0	0	0
site705	0	0	0	1	0	0	0	0	0	0	0	0	0	0	0	0	0	0	0	0	0
site706	0	0	0	0	0	0	0	0	0	0	0	0	0	0	0	0.39625	0.60375	0	0	0	0
site707	0	0	0	0	0	0	0	0	0	0.0575	0	0	0	0	0	0	0	0.9425	0	0	0
site708	0	0	0	0	0	1	0	0	0	0	0	0	0	0	0	0	0	0	0	0	0
site709	0	0	0	0	0	0	0	0	0	0.99625	0	0	0	0	0	0	0	0.0025	0	0.00125	0
site710	0	0	0	0	0	0	0	0	0	0	0	0	1	0	0	0	0	0	0	0	0
site711	0	0	0	0	0	0.05125	0	0	0	0	0	0	0	0	0	0	0.94875	0	0	0	0
site712	0	0	0.9925	0	0	0	0	0	0	0	0	0.0075	0	0	0	0	0	0	0	0	0
site713	0.605	0	0.18125	0.1425	0	0.0025	0	0	0.0025	0	0	0	0.00125	0	0	0.0125	0.0475	0.00375	0	0	0
site714	0.28875	0	0.035	0.66875	0	0	0	0	0	0	0	0	0	0	0	0	0.00625	0	0	0	0
site715	0	0	0	0	0	0	0	0	0	0	0	0	0	0	0	0	0	0	0	1	0
site716	0	0	0	0	0	0	0	0	0.94375	0	0	0	0	0.05375	0.0025	0	0	0	0	0	0
site717	0	0	0	0	0	0	0	0	0.83625	0	0.00125	0.1525	0	0.005	0.00125	0	0.00375	0	0	0	0
site718	0	1	0	0	0	0	0	0	0	0	0	0	0	0	0	0	0	0	0	0	0
site719	0.00125	0	0	0	0	0	0	0.00125	0	0	0	0	0	0	0	0	0.9975	0	0	0	0
site720	0.96625	0	0	0.0025	0	0	0	0	0	0	0	0	0	0.005	0	0.02625	0	0	0	0	0
site721	0	0	0	0	0	0.99875	0	0	0	0	0	0	0	0	0	0	0	0	0	0	0
site722	0	0	0	0	0	0	0	0	0	0	0	0	0.995	0	0	0.00125	0.0025	0	0	0	0
site723	0	0	0	0	0.0025	0	0	0	0	0.99625	0	0	0	0	0	0	0	0	0	0	0
site724	0	0	0	0	0	0.9975	0	0	0	0	0	0	0	0	0	0.00125	0	0	0	0	0
site725	0.00125	0	0	0	0.3875	0	0	0	0	0	0	0	0	0	0	0	0.61	0	0	0	0
site726	0	0	0	0	0.05	0	0	0	0	0.8225	0	0	0	0	0	0	0	0.12625	0	0	0
site727	0	0	0	0	0	0	0	0	0.99875	0	0	0	0	0	0	0	0	0	0	0	0
site728	0	0	0.99875	0	0	0	0	0	0	0	0	0	0	0	0	0	0	0	0	0	0
site729	0	0	0	0	0	0	0	0	0	0.99875	0	0	0	0	0	0	0	0	0	0	0
site730	0.15125	0	0	0	0	0	0	0.58875	0	0	0	0	0	0	0	0	0.00125	0.2575	0	0	0
site731	0	0.99875	0	0	0	0	0	0	0	0	0	0	0	0	0	0	0	0	0	0	0
site732	0.99875	0	0	0	0	0	0	0	0	0	0	0	0	0	0	0	0	0	0	0	0
site733	0	0	0	0	0	0.00125	0	0	0	0	0.00125	0	0	0.0575	0.93875	0	0	0	0	0	0
site734	0	0	0	0.94125	0	0	0.04875	0	0.00625	0	0	0.00125	0	0	0	0	0	0	0	0.00125	0
site735	0	0.00125	0	0	0	0	0.00125	0	0	0	0	0	0	0	0	0	0	0	0	0.9975	0
site736	0	0	0	0	0	0	0	0.00125	0	0	0	0.99875	0	0	0	0	0	0	0	0	0
site737	0	0	0	0	0	1	0	0	0	0	0	0	0	0	0	0	0	0	0	0	0
site738	0	0	0	0	0	0	0	0.00125	0	0.99875	0	0	0	0	0	0	0	0	0	0	0
site739	0	0	0	0	0	0	0	0	0	0.99875	0.00125	0	0	0	0	0	0	0	0	0	0
site740	0	0	0	0	0	0	0	0	0	0	0.00125	0	0	0	0	0	0	0.99875	0	0	0
site741	0	0	0	0	0	0	0	0	0	0.99875	0.00125	0	0	0	0	0	0	0	0	0	0
site742	0	0	0	0	0	0	0	0	0	0	0	0	0.99875	0	0	0.00125	0	0	0	0	0
site743	0	0	0	0	0	0	0	0	0	0	0	0	1	0	0	0	0	0	0	0	0
site744	0	0	0	0	0	0	0	0.99875	0	0	0	0	0	0	0	0	0	0.00125	0	0	0
site745	0	0	0	0	0	0	0	1	0	0	0	0	0	0	0	0	0	0	0	0	0
site746	0	0	0	0	0	0	0	0	0	0	0	0	0	0	0	0	1	0	0	0	0
site747	0.9975	0	0	0	0	0.00125	0	0	0	0	0	0	0	0	0	0.00125	0	0	0	0	0
site748	0	0	0.68875	0.31125	0	0	0	0	0	0	0	0	0	0	0	0	0	0	0	0	0
site749	0	0	0	0	0	0	0	0	0	0	1	0	0	0	0	0	0	0	0	0	0
site750	0	0	0	0	0	0	0	0	0	0	0	0	0	1	0	0	0	0	0	0	0
site751	0.0225	0	0	0	0	0	0	0.02625	0	0	0	0	0	0	0	0	0.95125	0	0	0	0
site752	0	0	0	0	0	0	0	0	0	0.2175	0.78125	0	0	0	0	0	0	0.00125	0	0	0
site753	0	0	0	0	0.00125	0	0	0	0	0	0	0	0	0	0	0	0	0	0	0.99875	0
site754	0.00125	0	0	0	0	0	0	0	0	0	0	0	0	0	0	0	0.99875	0	0	0	0
site755	0.65375	0	0	0	0	0.00125	0	0.0025	0	0	0	0	0	0	0	0.34	0.0025	0	0	0	0
site756	0	0	0	0	0	0	0	0	0	0	0	0	0	0	0	0.99125	0.00875	0	0	0	0
site757	0	0	0	0	0	0	0	0	0	1	0	0	0	0	0	0	0	0	0	0	0
site758	0	0	0	0	0	0	0	0.04125	0	0	0	0	0	0	0	0	0	0.95875	0	0	0
site759	0.405	0	0	0	0	0.5875	0	0	0	0	0	0	0	0	0	0	0	0.0075	0	0	0
site760	0.5425	0	0	0	0	0	0	0	0	0	0	0	0	0	0	0.4575	0	0	0	0	0
site761	0	0	0	0	0	0	0	0	0	0.0025	0.9975	0	0	0	0	0	0	0	0	0	0
site762	0.9825	0	0	0	0.00125	0	0	0	0	0	0.00375	0	0	0	0	0	0.005	0.0075	0	0	0
site763	0	0	0	0	0.85	0	0	0	0	0.15	0	0	0	0	0	0	0	0	0	0	0
site764	0	0	0	0	0	1	0	0	0	0	0	0	0	0	0	0	0	0	0	0	0
site765	0	0	0	0	0	1	0	0	0	0	0	0	0	0	0	0	0	0	0	0	0
site766	0	0	0	0	0	0	0	0.99625	0	0	0	0	0	0	0	0	0	0.00375	0	0	0
site767	0	0	0	0	0	0	0	0	0	0	0	0	0	0	0	0.00125	0.99875	0	0	0	0
site768	0.78875	0	0	0	0	0	0	0	0	0	0	0	0	0	0	0.21125	0	0	0	0	0
site769	0.99375	0	0	0	0	0	0	0	0	0	0	0	0	0	0	0	0.0025	0.00375	0	0	0
site770	0.145	0	0	0	0	0.855	0	0	0	0	0	0	0	0	0	0	0	0	0	0	0
site771	0.9975	0	0	0	0	0	0	0	0	0	0	0	0	0	0	0.00125	0	0	0	0	0
site772	0	0	0	0	0	0	0	0.99625	0	0	0.00125	0	0	0	0	0	0.00125	0.00125	0	0	0
site773	0	0	0	0	0	0	0	0	0	0	0	0	1	0	0	0	0	0	0	0	0
site774	0	0	0	0	0.99875	0	0	0	0	0.00125	0	0	0	0	0	0	0	0	0	0	0
site775	1	0	0	0	0	0	0	0	0	0	0	0	0	0	0	0	0	0	0	0	0
site776	0	0	0	0	0	0	0	0.005	0	0	0	0	0	0	0	0	0.995	0	0	0	0
site777	0	0	0	0	0	0	0	0	0	0	0	0	0	1	0	0	0	0	0	0	0
site778	0	0	0	0	0	0	0	0.59375	0	0.35	0.00125	0	0	0	0	0	0.00125	0.05375	0	0	0
site779	0	0	0	0	0	0	0.00125	0	0	0	0	0	0	0.99875	0	0	0	0	0	0	0
site780	0.99875	0	0	0	0	0	0	0	0	0	0	0	0	0	0	0.00125	0	0	0	0	0
site781	0	0	0	0	0	0	0	0	0	0	0	0	0	0	1	0	0	0	0	0	0
site782	0	0	0	0	0	0	0	1	0	0	0	0	0	0	0	0	0	0	0	0	0
site783	0	0	0	0	0	0	0	0	0	0	0	1	0	0	0	0	0	0	0	0	0
site784	0	0	0	0	0	0	0.99875	0	0	0	0	0	0	0	0	0	0	0	0	0.00125	0
site785	0	0	0	0	0	0	0	0	0	1	0	0	0	0	0	0	0	0	0	0	0
site786	0	0	0	0	0	1	0	0	0	0	0	0	0	0	0	0	0	0	0	0	0
site787	0	0	0	0	0	0	0	0.99875	0	0	0	0	0	0	0	0	0	0.00125	0	0	0
site788	0.00125	0	0	0	0	0	0	0	0	0	0	0	0	0	0	0	0.99875	0	0	0	0
site789	0	0	0	0	0	0	0	0	0	0	0	0.09625	0	0.9025	0	0.00125	0	0	0	0	0
site790	0.0025	0	0	0	0	0	0	0	0	0	0	0	0	0	0	0.93375	0.06375	0	0	0	0
site791	0	0	0	0	0	0	0	0.00875	0	0.93	0	0	0	0	0	0	0	0.06125	0	0	0
site792	0	0	0	0	0	0	0	0	0	1	0	0	0	0	0	0	0	0	0	0	0
site793	0	0	0	0	0.00375	0	0	0	0	0.79125	0.13125	0	0	0.0725	0	0	0	0.00125	0	0	0
site794	0	0	0	0.00375	0	0	0	0	0.99625	0	0	0	0	0	0	0	0	0	0	0	0
site795	0	0	0	0	0	0	0	0	0	0	0	1	0	0	0	0	0	0	0	0	0
site796	0	0	0	0	0	0	0	0	0.00125	0	0	0	0	0.99875	0	0	0	0	0	0	0
site797	0	0	0	0.99875	0	0	0	0	0	0	0	0	0	0.00125	0	0	0	0	0	0	0
site798	0	0	0	0	0	0	0	0	0.95	0	0	0	0	0.04125	0.0075	0	0.00125	0	0	0	0
site799	0	0	0	0	0	0	0	0.9975	0	0.00125	0	0.00125	0	0	0	0	0	0	0	0	0
site800	0.99875	0	0	0	0	0	0	0	0	0	0	0	0	0	0	0	0	0	0	0	0
site801	0.9525	0	0.00125	0	0	0	0	0	0.03875	0	0	0.00125	0	0	0	0	0.0025	0.0025	0	0	0
site802	0	0	0	0	0	0	0	0	0	0	0	0	0	0	0	0.99875	0.00125	0	0	0	0
site803	0	0	0	0	0.9975	0	0	0	0	0.00125	0	0	0	0	0	0	0	0	0	0	0
site804	0	0	0	0	0	0	0	0	0	0	0	0.99875	0	0	0	0	0	0	0	0	0
site805	0	0	0	0	0	0	0	0.00125	0.9475	0	0	0.0025	0	0	0.04875	0	0	0	0	0	0
site806	0.99875	0	0	0	0	0.00125	0	0	0	0	0	0	0	0	0	0	0	0	0	0	0
site807	0	0	0	0	0	0	0	0.945	0	0	0.0525	0	0	0	0	0.00125	0	0.00125	0	0	0
site808	0.00625	0	0.00375	0	0	0.93625	0	0	0.00375	0.00125	0.01375	0	0	0	0.00125	0.005	0.02375	0.005	0	0	0
site809	0	0	0	0	0	0	0.93625	0	0.0025	0.00125	0	0.00125	0	0.0175	0.03625	0	0	0.00125	0	0.00375	0
site810	0	0	0	0	0	0	0	0.00125	0	0.00125	0.995	0	0	0	0	0	0	0.0025	0	0	0
site811	0	0	0	0	0	0	0	0	0	0	0	0	0	0.99875	0.00125	0	0	0	0	0	0
site812	0	0	0.0475	0.95	0	0	0	0	0	0	0	0.0025	0	0	0	0	0	0	0	0	0
site813	0	0	0	0	0	0.99875	0	0	0	0	0	0	0	0	0	0	0	0.00125	0	0	0
site814	0	0	0	0	0.98625	0	0	0	0	0.01375	0	0	0	0	0	0	0	0	0	0	0
site815	0	0	0	0	0	0	0.00125	0.0025	0.12	0	0	0	0	0.0025	0.87	0.00375	0	0	0	0	0
site816	0.05625	0	0	0	0	0	0	0	0	0	0	0	0	0	0	0.94125	0.00125	0.00125	0	0	0
site817	0	0	0	0	0	0	0	0	0	0	0	0	0	0	0	0	1	0	0	0	0
site818	0	0	0	0	0	0	0	0	0	0	0	0.00125	0	0	0	0.99875	0	0	0	0	0
site819	0	0	0	0	0	0	0	0.0025	0	0.9525	0	0	0	0.00125	0	0.04375	0	0	0	0	0
site820	1	0	0	0	0	0	0	0	0	0	0	0	0	0	0	0	0	0	0	0	0
site821	0	0	0	0	0	0	0	0	0	1	0	0	0	0	0	0	0	0	0	0	0
site822	0	0	0	0	0	0	0	0	0.00125	0	0	0	0	0.95875	0.03875	0	0	0.00125	0	0	0
site823	0	0	0	0.03875	0	0	0	0	0	0	0	0	0	0.96125	0	0	0	0	0	0	0
site824	0	0	0	0	0	0	0	0.43625	0	0	0	0	0	0	0	0	0	0.56375	0	0	0
site825	0	0	0	0	0	0	0	0	0	0	0	0	0	0.9975	0.0025	0	0	0	0	0	0
site826	0	0	0.98625	0	0	0	0.00375	0	0	0	0	0	0	0	0	0	0	0	0	0.00875	0
site827	0.00125	0	0	0	0	0	0	0	0	0	0	0	0	0	0	0	0	0.9975	0	0	0
site828	0	0	0	0	0	0	0	0.005	0	0.0025	0	0	0	0	0	0	0	0.9925	0	0	0
site829	0	0	0	0	0	0	0	0	0	0	0	0.99125	0	0	0	0.00875	0	0	0	0	0
site830	0	0	0	0.00625	0	0	0	0	0.98	0	0	0	0	0.00125	0.0125	0	0	0	0	0	0
site831	0	0	0	0	0	0	0.04125	0	0	0	0	0	0	0.95875	0	0	0	0	0	0	0
site832	0.005	0	0	0	0	0.01125	0	0	0	0	0	0.00125	0	0	0	0.9825	0	0	0	0	0
site833	0.85875	0	0	0.03875	0	0.00625	0	0	0	0	0	0	0	0	0	0.095	0	0.00125	0	0	0
site834	0	0	0	0	0	0	0	0.95	0	0	0	0	0	0	0	0	0	0.05	0	0	0
site835	0	0	0	0	0.0025	0	0	0.03875	0	0.9575	0	0	0.00125	0	0	0	0	0	0	0	0
site836	0.00625	0	0	0	0	0	0	0.00125	0	0	0.0225	0.03875	0	0.0175	0	0.00375	0.91	0	0	0	0
site837	0	0	0.00625	0.93375	0	0.00125	0	0	0	0	0	0	0	0.0575	0	0	0	0	0	0	0
site838	0.04625	0	0	0	0	0	0	0.01375	0	0	0	0	0	0	0	0	0.93875	0.00125	0	0	0
site839	0	0	0	0	0	0	0	0	0	0.0025	0.9975	0	0	0	0	0	0	0	0	0	0
site840	0.25	0	0	0	0	0	0.00625	0	0.0025	0.02125	0	0.5575	0	0.1175	0	0.03875	0.0025	0.00375	0	0	0
site841	0.0775	0	0	0	0.00125	0	0	0	0	0	0	0	0	0	0	0.92125	0	0	0	0	0
site842	0	0	0	0	0	0	0	0	0	1	0	0	0	0	0	0	0	0	0	0	0
site843	0	0	0	0	0	0	0	0.0025	0	0	0	0.99625	0	0	0	0	0.00125	0	0	0	0
site844	0	0	0	0	0	0	0	0	0.9975	0	0	0.0025	0	0	0	0	0	0	0	0	0
site845	0	0	0	0	0	0	0	0	0	0	0	1	0	0	0	0	0	0	0	0	0
site846	0	0	0	0	1	0	0	0	0	0	0	0	0	0	0	0	0	0	0	0	0
site847	0	0	0	0	0	1	0	0	0	0	0	0	0	0	0	0	0	0	0	0	0
site848	1	0	0	0	0	0	0	0	0	0	0	0	0	0	0	0	0	0	0	0	0
site849	0	0	0	0	0.00125	0	0	0.99625	0	0.00125	0	0	0	0	0	0	0	0.00125	0	0	0
site850	0	0	0	0	0	0	0	0	0	0.00125	0	0	0	0	0	0.89	0.10875	0	0	0	0
site851	0	0	0	0	0	0	0.01125	0	0	0	0	0	0	0	0	0.98625	0.0025	0	0	0	0
site852	0	0	0	0	0.005	0	0	0	0	0.00375	0.00875	0	0	0	0	0	0	0.98125	0	0	0
site853	0	0	0	0	0	0	0	0.885	0	0.11125	0.00375	0	0	0	0	0	0	0	0	0	0
site854	0	0	0	0	0	0	0.00125	0	0	0	0	0	0	0.99875	0	0	0	0	0	0	0
site855	0	0	0.83	0.17	0	0	0	0	0	0	0	0	0	0	0	0	0	0	0	0	0
site856	0	0	0	0	0	0	0	1	0	0	0	0	0	0	0	0	0	0	0	0	0
site857	0	0	0	0	0	0	0	0	0	0	0	0	0	0	0	0	0	0	0	1	0
site858	0.545	0	0	0	0	0	0.00125	0	0.0125	0	0.005	0.0075	0	0.3875	0	0.04	0	0.00125	0	0	0
site859	0	0	0	0	0	0	0.0025	0	0.00125	0.00125	0.005	0	0	0.945	0.045	0	0	0	0	0	0
site860	0	0	0	0	0.02125	0	0	0	0	0.9775	0	0	0.00125	0	0	0	0	0	0	0	0
site861	0	0	0.9975	0	0	0	0	0	0	0	0	0.00125	0	0	0	0	0	0.00125	0	0	0
site862	0.845	0	0.01875	0	0	0	0	0.03875	0	0.00125	0	0	0	0	0	0.02875	0.02125	0.04625	0	0	0
site863	0	0	0	0	0	0	0	0.98375	0	0.01625	0	0	0	0	0	0	0	0	0	0	0
site864	0.00125	0	0	0.05625	0	0	0	0	0	0.00125	0	0	0	0.94125	0	0	0	0	0	0	0
site865	0.9975	0	0	0	0	0	0	0	0	0	0	0	0.00125	0	0	0	0	0.00125	0	0	0
site866	0	0	0.7375	0	0	0.00125	0.00125	0	0	0	0	0.25	0	0.01	0	0	0	0	0	0	0
site867	0.975	0	0	0	0	0	0	0.00875	0	0	0.00125	0	0	0	0	0.00125	0.005	0.00875	0	0	0
site868	0	0	0	0	0	0	0.00125	0	0	0	0	0	0	0.9975	0.00125	0	0	0	0	0	0
site869	0.0025	0	0	0	0	0	0	0	0	0	0	0	0	0	0	0	0	0.9975	0	0	0
site870	0	0	1	0	0	0	0	0	0	0	0	0	0	0	0	0	0	0	0	0	0
site871	0	0.00125	0	0	0	0	0	0	0	0	0	0	0	0	0.99875	0	0	0	0	0	0
site872	0	0	0	0	0	0	0	0.07875	0	0.92125	0	0	0	0	0	0	0	0	0	0	0
site873	0	0	0	0	0	0	0	0.9975	0	0	0	0	0	0	0	0	0	0.00125	0	0	0
site874	0	0	0	0	0	0	0	0	0	0	0	0.005	0	0	0	0.0425	0.95125	0	0	0	0
site875	0	0	0	0	0	0.99875	0	0	0	0	0	0	0	0	0	0	0	0	0	0	0
site876	0	0	0	0	0	0	0	0	0	0	0	0	0	0	0.99875	0	0	0	0	0	0
site877	0	0	0	0	0	0	0	0	0	0.99875	0	0	0	0	0	0	0	0	0	0	0
site878	0.00375	0	0	0	0	0	0	0	0	0	0	0	0.0025	0	0	0.9925	0	0	0	0	0
site879	0.01	0	0	0	0	0	0	0	0	0	0	0	0	0	0	0.985	0.0025	0	0	0.00125	0
site880	0	0	0	0	0	0	0	0.00125	0	0.9975	0	0	0	0	0	0	0	0	0	0	0
site881	0	0	0	0	0	0	0	0	0	0	0	0	0	0	0	0.9975	0.00125	0	0	0	0
site882	0	0	0	0	0	0	0	0	0	0	0	0	0	0	0	0	0	0.99875	0	0	0
site883	0	0	0	0	0	0	0	0	0	0.99875	0	0	0	0	0	0	0	0	0	0	0
site884	0.99875	0	0	0	0	0	0	0	0	0	0	0	0	0	0	0	0	0	0	0	0
site885	0.0375	0	0	0	0.03375	0	0	0	0	0	0	0	0	0	0	0.9275	0	0	0	0	0
site886	0.985	0	0	0	0	0	0	0	0	0	0	0	0	0	0	0.01125	0	0.0025	0	0	0
site887	0	0	0	0	0	0	0	0	0.99875	0	0	0	0	0	0	0	0	0	0	0	0
site888	0	0	0	0	0	0	0.0175	0	0	0	0	0	0	0.98	0.00125	0	0	0	0	0	0
site889	0.3275	0	0	0.00125	0.00125	0.00125	0	0	0	0.01125	0	0	0	0	0	0.65625	0	0	0	0	0
site890	0.005	0	0	0.99375	0	0	0	0	0	0	0	0	0	0	0	0	0	0	0	0	0
site891	0	0	0.0025	0	0.00375	0	0.08125	0	0.00125	0	0	0	0	0	0	0	0	0	0	0.91	0
site892	0.04875	0	0	0	0.0025	0	0.07625	0.7675	0	0.06875	0	0	0	0	0	0.01	0.00625	0.0025	0	0.01625	0
site893	0.00125	0	0	0	0	0	0	0.0125	0.08125	0	0.00125	0	0	0	0.885	0	0.0175	0	0	0	0
site894	0.01375	0	0	0	0	0	0	0	0	0	0	0	0	0	0	0	0	0.985	0	0	0
site895	0.00375	0	0	0	0	0	0	0	0	0	0	0	0	0	0	0.99375	0.00125	0	0	0	0
site896	0	0	0	0	0	0	0.0025	0	0	0	0	0	0	0.995	0	0	0	0	0	0.00125	0
site897	0	0	0	0	0	0	0	0	0	0	0	0	0	0.99875	0	0	0	0	0	0	0
site898	0	0	0	0	0	0	0	0	0	0	0	0	0	0	0.99875	0	0	0	0	0	0
site899	0.01875	0	0.00125	0.975	0	0.00125	0	0	0	0	0	0	0	0.0025	0	0	0	0	0	0	0
site900	0	0	0	0	0	0	0	0.0025	0	0.995	0	0	0	0	0	0	0	0.00125	0	0	0
site901	0.99875	0	0	0	0	0	0	0	0	0	0	0	0	0	0	0	0	0	0	0	0
site902	0	0	0	0	0	0	0	0	0.05625	0	0	0	0	0.00125	0	0	0.94125	0	0	0	0
site903	0	0	0	0.00875	0	0	0.0025	0	0.0025	0	0	0	0	0.985	0	0	0	0	0	0	0
site904	0	0	0	0	0	0	0	0	0.99875	0	0	0	0	0	0	0	0	0	0	0	0
site905	0	0	0	0	0	0	0	0.99625	0	0	0	0	0	0	0	0	0	0.0025	0	0	0
site906	0	0	0	0	0	0	0	0	0	0	0	0.99875	0	0	0	0	0	0	0	0	0
site907	0	0	0	0.99875	0	0	0	0	0	0	0	0	0	0	0	0	0	0	0	0	0
site908	0	0.99875	0	0	0	0	0	0	0	0	0	0	0	0	0	0	0	0	0	0	0
site909	0	0	0	0	0	0	0	0	0	0	0	0	0	0	0	0	0	1	0	0	0
site910	0	0	0	0	0	0	0	0	0.99875	0	0	0	0	0	0.00125	0	0	0	0	0	0
site911	0	0	0	0	0	0	0	0	0	0.00125	0	0	0.00125	0	0	0.9975	0	0	0	0	0
site912	0	0	0	0	0	0	0	0	0	0	0	0	0	1	0	0	0	0	0	0	0
site913	0	0	0	0	0	0	0	0	0	0	0	0	0	0	0	1	0	0	0	0	0
site914	0.0025	0	0.04	0	0	0	0	0.19125	0.00375	0.005	0	0.615	0	0	0	0.02875	0.11125	0	0	0.0025	0
site915	0	0	0	0	0	0.00125	0	0	0	0	0	0	0	0	0.99875	0	0	0	0	0	0
site916	0	0	0	0	0.00125	0	0.00125	0	0	0.00625	0	0.00125	0	0	0.005	0	0	0	0	0.985	0
site917	0	0	0	0	0	0.61125	0	0	0	0	0	0	0	0	0	0.38875	0	0	0	0	0
site918	0	0	0	0	0.99875	0	0	0	0	0	0	0	0	0	0	0	0	0.00125	0	0	0
site919	0	1	0	0	0	0	0	0	0	0	0	0	0	0	0	0	0	0	0	0	0
site920	0	0	0	0	0	1	0	0	0	0	0	0	0	0	0	0	0	0	0	0	0
site921	0.045	0	0.00625	0.00125	0	0.00125	0	0.0075	0	0.00125	0	0.3775	0	0	0	0.5575	0.0025	0	0	0	0
site922	0	0	0.00125	0	0	0.99875	0	0	0	0	0	0	0	0	0	0	0	0	0	0	0
site923	0	0	0	0	0	0	0	0	0.0075	0.00125	0.01	0	0	0	0.98125	0	0	0	0	0	0
site924	0	0	0	0	0	0	1	0	0	0	0	0	0	0	0	0	0	0	0	0	0
site925	0	0	0	0	0	0	0	0.01125	0	0	0	0	0	0	0	0	0	0.98875	0	0	0
site926	0	0	0	0	0	0	0	0.04125	0	0.9525	0.005	0	0	0	0	0	0	0.00125	0	0	0
site927	0	0	0	0	0	0	0	0	0	0	0	0	0	0	0	0.56375	0.43625	0	0	0	0
site928	0	0	0	0	0	0	0	0.995	0	0.0025	0	0	0	0	0	0	0	0.0025	0	0	0
site929	0	0	0	0	0	0	0	0	0	0	0	0	1	0	0	0	0	0	0	0	0
site930	0	0	0	0	0	0	0	0	0	0	0	0	0	1	0	0	0	0	0	0	0
site931	0	0	0	0	0	0	0	0	0	0	0	0.9425	0	0	0	0.0575	0	0	0	0	0
site932	1	0	0	0	0	0	0	0	0	0	0	0	0	0	0	0	0	0	0	0	0
site933	0	0	0	0	0	0	0	0	0	0	0	0	1	0	0	0	0	0	0	0	0
site934	0	0	0	0	0	0	0	0	0	0	0	0.99875	0	0	0	0.00125	0	0	0	0	0
site935	0	0	0	0.00125	0	0.99875	0	0	0	0	0	0	0	0	0	0	0	0	0	0	0
site936	0	0	0	0	0	0	0	0.98875	0	0.00125	0.00125	0	0	0	0	0	0	0.00875	0	0	0
site937	0.0025	0	0	0	0	0	0	0	0	0.005	0	0	0	0	0	0	0	0.9925	0	0	0
site938	0	0	0	0	0.95375	0	0	0	0	0.04625	0	0	0	0	0	0	0	0	0	0	0
site939	0	0	0	0	0	0	0	0.9275	0	0.0625	0.00125	0	0	0	0	0	0	0.00875	0	0	0
site940	0	0	0	0	0	0	1	0	0	0	0	0	0	0	0	0	0	0	0	0	0
site941	0	0	0	0	1	0	0	0	0	0	0	0	0	0	0	0	0	0	0	0	0
site942	0	0	0	0	0	0	0	0	0	0	0	0	0	0	0	0.53375	0.46625	0	0	0	0
site943	0	0	0	0	0	0	0	0	0	0	0	0	0	0	0	0	0	0	0	1	0
site944	0.00125	0	0	0	0	0	0	0.00375	0	0.00125	0.00125	0.00125	0	0	0	0	0.99	0	0	0	0
site945	0	0	0	0	0	0	0	0	0	0	0	0	1	0	0	0	0	0	0	0	0
site946	0	0	0.1975	0.695	0	0.00125	0	0	0	0	0	0	0	0.10375	0	0	0	0.0025	0	0	0
site947	0	0	0	0	0	0	0	0	0	0	0	0	0	0	0.00375	0.9375	0.05875	0	0	0	0
site948	0	0	0	0	0.985	0	0	0	0	0	0	0	0	0	0	0	0	0	0	0.015	0
site949	0.00125	0	0	0.00125	0	0	0	0.02125	0.05	0	0	0	0	0.0025	0	0	0	0.92375	0	0	0
site950	0	0	0	0	0	0	0	0	0	0	0	1	0	0	0	0	0	0	0	0	0
site951	0.00125	0	0	0	0	0	0	0	0	0	0	0	0	0	0	0	0	0.99875	0	0	0
site952	0	0	0	0	0	0	0	0	0	0	0.00125	0	0	0	0	0	0.99875	0	0	0	0
site953	1	0	0	0	0	0	0	0	0	0	0	0	0	0	0	0	0	0	0	0	0
site954	0	0	0	0	0	0	0	0.9225	0	0.0025	0	0	0	0	0	0	0	0.075	0	0	0
site955	0	0	0	0	0	0	0	0	0	0	0	0	0	0	0	0	0	1	0	0	0
site956	0	0	0	0	0	1	0	0	0	0	0	0	0	0	0	0	0	0	0	0	0
site957	0	0	0	0	0.99875	0	0	0	0	0	0	0	0	0	0	0.00125	0	0	0	0	0
site958	0	0.99875	0	0	0	0	0	0	0	0	0	0	0	0	0	0	0	0	0	0.00125	0
site959	0.00125	0	0	0	0	0	0	0.005	0	0	0	0	0	0	0	0	0	0.99375	0	0	0
site960	0.00125	0	0	0.00125	0	0	0	0	0.21875	0	0.0025	0.2625	0	0.41375	0.04	0.03375	0.025	0	0	0	0
site961	0	0	0	0	0	0	0	0	0	0.00125	0	0	0.99125	0	0	0.00625	0	0	0	0	0.00125
site962	0.86125	0	0.00875	0.0425	0	0.00375	0	0	0	0.00375	0	0.00125	0.05625	0	0	0.005	0.01	0.005	0	0.00125	0.00125
site963	0	0	0	0	0	0	0	0	0	0	0	0.99875	0	0	0	0	0	0	0	0	0.00125
site964	0.94	0	0.00125	0	0	0.055	0	0	0	0	0	0	0	0	0	0.00125	0	0.00125	0	0	0
site965	0	0	0	0	0	0	0	0.00125	0	0	0	0	0	0	0	0.9525	0.04625	0	0	0	0
site966	0	0	0	0.0575	0	0	0.0225	0	0	0	0	0	0	0.9075	0.00125	0.00125	0	0	0	0.01	0
site967	0	0	0	0	0	0	0	0	0	0	0	0	0	0	0	0	0	0	0	1	0
site968	0.98875	0	0	0	0	0.01125	0	0	0	0	0	0	0	0	0	0	0	0	0	0	0
site969	0	0	0	0	0	0	0	0.92875	0	0.07125	0	0	0	0	0	0	0	0	0	0	0
site970	0	0	0	0	0	0	0	0	0	0	0	0	0	0	0	0	0	1	0	0	0
site971	0	0	0	0	0	0	0	0	0	0.00125	0	0	0.99875	0	0	0	0	0	0	0	0
site972	0.4075	0	0	0	0.00125	0	0	0	0	0	0	0	0	0	0	0.00375	0	0.5875	0	0	0
site973	0.00125	0	0	0	0	0	0	0	0	0	0	0.945	0	0	0	0.04125	0.00875	0.00375	0	0	0
site974	0	0	0.0025	0	0	0.92375	0	0	0	0	0	0.065	0	0	0	0.00875	0	0	0	0	0
site975	0	0	0	0	0	0	0	0	0	0	0	0	0	0	1	0	0	0	0	0	0
site976	0	0	0	0	0	1	0	0	0	0	0	0	0	0	0	0	0	0	0	0	0
site977	0	0	0	0	0	0	0	0.95625	0	0	0	0	0	0	0	0	0	0.04375	0	0	0
site978	0	0	0	0	1	0	0	0	0	0	0	0	0	0	0	0	0	0	0	0	0
site979	0	0	0	0	0	0	0	0.995	0	0	0	0	0	0	0	0	0	0.005	0	0	0
site980	0	0	0	0.01375	0	0	0	0	0.0075	0	0	0	0	0.92625	0.00125	0.05125	0	0	0	0	0
site981	0.00375	0	0	0.045	0.00125	0	0	0.00375	0	0.00375	0	0	0	0	0	0	0	0.9425	0	0	0
site982	0	0	0.00125	0	0	0	0	0	0	0	0	0.99875	0	0	0	0	0	0	0	0	0
site983	0	0	0.00875	0	0	0.99	0	0	0	0	0	0	0	0	0	0.00125	0	0	0	0	0
site984	0	0	0	0	0	0.00125	0	0.00125	0	0	0.03875	0	0	0	0	0.81125	0.1475	0	0	0	0
site985	0	0	0	0	0	0	0	0	0	0	0	0	0	0	0	0	0	0	0	1	0
site986	0	0.005	0	0	0.0375	0	0.01125	0	0	0	0	0	0	0	0	0	0	0	0	0.94625	0
site987	0	0	0	0	0	0	0	0.995	0	0	0	0	0	0	0	0	0	0.005	0	0	0
site988	0	0	0	0	0	0	0	0	0	0	0	0	0	0	0	0	1	0	0	0	0
site989	0.925	0	0	0	0	0.0025	0	0	0	0	0	0	0	0	0	0.0725	0	0	0	0	0
site990	0	0	0	0	0	0	0	0	0	0	0	0	0	0	1	0	0	0	0	0	0
site991	0	0	1	0	0	0	0	0	0	0	0	0	0	0	0	0	0	0	0	0	0
site992	0	0	0	0	0	0	0	0	0	0	0.96	0	0	0	0	0	0	0.04	0	0	0
site993	0	0	0	0	0.00125	0	0	0	0	0	0	0	0	0	0	0	0	0	0	0.99875	0
site994	0	0	0	0	0	0	0	0	0	0	0.98875	0.0075	0	0	0	0.00375	0	0	0	0	0
site995	0	0	0	0	0	0	0	0	0	0.00125	0	0	0.99875	0	0	0	0	0	0	0	0
site996	0	0	0	0	0	0	0	0	0	0	0	0	0	0	1	0	0	0	0	0	0
site997	0.2075	0	0.72	0	0	0.005	0.00125	0	0	0	0	0.0425	0	0	0	0.02375	0	0	0	0	0
site998	0	0	0	0	0	0	0	1	0	0	0	0	0	0	0	0	0	0	0	0	0
site999	0	0	0	0	0	0	0	0	0	0	0	0	0	0	0	0	1	0	0	0	0
site1000	0.9325	0	0	0	0	0.04375	0	0	0	0	0	0	0	0	0	0.02375	0	0	0	0	0
site1001	0	0	0	0	0	0.99875	0	0	0	0	0	0	0	0	0.00125	0	0	0	0	0	0
site1002	0	0	0.99875	0	0	0	0	0	0	0	0	0.00125	0	0	0	0	0	0	0	0	0
site1003	0	0	0	0	0	0	0	0.7975	0	0	0	0	0	0	0	0	0	0.2025	0	0	0
site1004	0	0	0	0	0	0	0	0	0	0	0	0	0	0	0	0	0	1	0	0	0
site1005	0	0	0	0	0	0	0	0.035	0.0125	0	0.0275	0	0	0	0.03875	0	0.885	0.00125	0	0	0
site1006	0	0	0	0	0	0	0	0	0	0.99875	0	0	0.00125	0	0	0	0	0	0	0	0
site1007	0	0	0	0	0	0	0	0	0	0	0	0	0	0	0	0	0.9975	0.0025	0	0	0
site1008	0	0	0	0	0.005	0	0	0	0	0	0	0	0	0	0	0.99375	0	0	0	0.00125	0
site1009	0	1	0	0	0	0	0	0	0	0	0	0	0	0	0	0	0	0	0	0	0
site1010	0	0	0	0	0	0	0	0	0	0	0	0	0	1	0	0	0	0	0	0	0
site1011	0.84875	0	0	0	0	0	0	0	0	0.00125	0	0	0	0	0	0.005	0.04875	0.095	0	0	0
site1012	0	0	0	0	0	0	0	0	0	0	0	1	0	0	0	0	0	0	0	0	0
site1013	0	0	0	0	0.00125	0	0	0	0	0	0	0	0	0	0	0	0	0	0	0.99875	0
site1014	0	0	0	0.045	0.0025	0	0	0.0025	0	0	0	0	0	0.00625	0	0	0	0.94375	0	0	0
site1015	0	0	0	0	0	0	0	0.005	0.0025	0	0	0.54	0	0	0.0025	0.405	0.03875	0	0	0.005	0
site1016	0	0	0	0	0	0	0	0.00875	0	0.00625	0	0	0	0	0	0	0	0.985	0	0	0
site1017	0	0	0	0	0	0	0	0	0	0	0	0.99875	0	0	0	0.00125	0	0	0	0	0
site1018	0	0	0	0	0	0	0	0	0.9575	0	0	0	0	0	0.0425	0	0	0	0	0	0
site1019	0	0	0	0	0	0	0	0	0	0	0	0	0	0	0	0.00125	0.9975	0	0	0	0
site1020	0	0	0	0	0	0	0	0.00125	0	0	0	0	0	0	0	0	0	0.99875	0	0	0
site1021	0	0	0	0	0	0	0	0.95875	0	0	0	0	0	0	0	0	0	0.04125	0	0	0
site1022	0	0	0	0	0	0	0	0	0	0	0	0.035	0	0	0	0.005	0.96	0	0	0	0
site1023	0	0	0	0	0	0	0	0	0	0	0	0	0	0	0	0	1	0	0	0	0
site1024	0	0	0	0	0.99875	0	0	0	0	0.00125	0	0	0	0	0	0	0	0	0	0	0
site1025	0.00125	0	0	0	0	0	0	0.00125	0	0.00375	0	0	0	0	0	0	0	0.99375	0	0	0
site1026	0	0	0.355	0.64375	0	0	0	0	0.00125	0	0	0	0	0	0	0	0	0	0	0	0
site1027	0	0	0.58	0.02375	0	0	0	0	0	0	0	0.39375	0	0	0	0.00125	0.00125	0	0	0	0
site1028	0	0	0.9975	0	0	0	0	0	0	0	0	0	0	0	0	0.00125	0	0	0	0	0
site1029	0	0	0.99125	0.0025	0	0.00375	0	0	0	0	0	0	0	0	0	0	0	0	0	0.00125	0
site1030	0	0	0	0	0.9975	0	0	0	0.00125	0	0	0	0	0	0	0	0	0	0	0	0
site1031	0	0	0.92125	0	0	0.0025	0.0025	0	0	0	0	0.0725	0	0	0	0	0	0.00125	0	0	0
site1032	0	0	0	0	0.99875	0	0	0	0	0	0	0	0	0	0	0.00125	0	0	0	0	0
site1033	0.0025	0	0.71	0.01875	0	0.04	0.00375	0	0	0	0	0.18125	0	0	0	0	0.03875	0	0	0.00375	0
site1034	0	0	0.965	0	0	0.0025	0.025	0	0	0	0	0.0025	0	0	0	0	0	0.00125	0	0.00375	0
site1035	0	0	0.00125	0.99	0	0.0075	0	0	0.00125	0	0	0	0	0	0	0	0	0	0	0	0
site1036	0	0	0	0	0	0	0	0	0	1	0	0	0	0	0	0	0	0	0	0	0
site1037	0.00125	0	0	0	0	0	0	0	0	0.00125	0	0	0	0	0	0.9975	0	0	0	0	0
site1038	0	0	0	0	0	0	0	0	1	0	0	0	0	0	0	0	0	0	0	0	0
site1039	0	0	0	0	0	0	0	0	0	0	0	0	0	0	0	0	0	0	1	0	0
site1040	0	0	0	0	0	0	0	0	0	0	0	0	0	0	0	0	0	0	1	0	0
site1041	0	0	0	0	0	0	0	0	0	0	0	0.99875	0	0	0	0	0	0	0	0.00125	0
site1042	0.00625	0	0.81125	0.1	0	0.08125	0	0	0	0	0	0	0	0	0.00125	0	0	0	0	0	0
site1043	0.00125	0	0	0	0	0	0	0.005	0	0	0	0	0	0	0	0	0.99375	0	0	0	0
site1044	0	0	0	0.0025	0	0	0	0.005	0.97875	0	0	0	0	0	0.00375	0.00625	0.0025	0	0	0	0
site1045	0	0	0	0	0	0	0.9575	0	0	0	0	0	0	0.0025	0.01125	0.00125	0	0	0	0.02625	0
site1046	0	0	0.03	0.92625	0	0.00125	0	0	0.00125	0	0	0	0	0.04125	0	0	0	0	0	0	0
site1047	0	0	0	0	0.04	0	0	0.0025	0	0.95625	0	0	0.00125	0	0	0	0	0	0	0	0
site1048	0	0	0	0	0	0	0	0	0	0.00125	0	0	0.9975	0	0	0	0	0	0	0	0
site1049	0.00125	0	0.97375	0.00125	0	0.00125	0	0	0	0	0	0.0225	0	0	0	0	0	0	0	0	0
site1050	0	0	0	0	0.9825	0	0	0	0	0.015	0	0	0	0	0	0.0025	0	0	0	0	0
site1051	0	0	0.99	0.00375	0	0.00125	0	0	0	0	0	0.005	0	0	0	0	0	0	0	0	0
site1052	0	0	0.51375	0.175	0	0	0	0	0.16625	0.00125	0	0.0025	0	0.14	0	0	0	0	0	0.00125	0
site1053	0	0	0	0	0.99625	0	0	0.00125	0	0.00125	0	0	0	0	0	0.00125	0	0	0	0	0
site1054	0	0	0	0	0	0	0	0	0	0	0	1	0	0	0	0	0	0	0	0	0
site1055	0	0	0	0	0	0	0	0	0	0	0	0	0	0	0	0	0	0	0	1	0
site1056	0	0	0	0	0	0	0	0	0	0	0	0	0	0	0	0	0.99875	0	0	0	0
site1057	0.01	0	0	0	0	0	0	0.14875	0	0.00625	0.00125	0	0	0	0	0	0	0.83375	0	0	0
site1058	0	0	0	0	0	0	0	0	0	0	0	0	0.9975	0	0	0.0025	0	0	0	0	0
site1059	0	0	0	0	0	0	0	0.715	0	0.005	0	0	0	0	0	0	0	0.28	0	0	0
site1060	0	0	0	0	0	0	0	0	0	1	0	0	0	0	0	0	0	0	0	0	0
site1061	0	0	0.18375	0	0	0.0025	0	0	0	0	0	0.81375	0	0	0	0	0	0	0	0	0
site1062	0	0	0	0	0	0	0	0.95875	0	0.04	0	0	0	0	0	0	0	0.00125	0	0	0
site1063	0	0	0.17125	0	0	0.015	0	0	0	0	0	0	0	0	0	0.68375	0.13	0	0	0	0
site1064	0	0	0.0025	0	0	0.51	0	0	0	0	0	0.135	0	0	0	0.22	0	0.00125	0	0.13125	0
site1065	0	0	0.13125	0.86875	0	0	0	0	0	0	0	0	0	0	0	0	0	0	0	0	0
site1066	0	0	0	0	0	0	0	0.99875	0	0	0	0	0	0	0	0	0	0.00125	0	0	0
site1067	0.0425	0	0.935	0	0	0.0175	0.0025	0	0	0	0	0.00125	0	0	0	0	0	0.00125	0	0	0
site1068	0	0	0	0	0	0	0.33625	0.00375	0.1275	0.00125	0	0.0025	0	0.00125	0.4525	0.02125	0	0	0	0.05375	0
site1069	0	0	0	0	0	0	0	0.99875	0	0.00125	0	0	0	0	0	0	0	0	0	0	0
site1070	0	0	0	0.13375	0	0	0.00125	0	0	0.00125	0	0	0	0.8625	0	0.00125	0	0	0	0	0
site1071	0.00125	0	0.00125	0.2475	0	0.73625	0	0	0	0	0	0	0	0.0075	0	0.00625	0	0	0	0	0
site1072	0.01125	0	0	0	0	0	0	0.00125	0	0	0	0	0	0	0	0	0	0.9875	0	0	0
site1073	0	0	0	0	0	0	0	0.99875	0	0	0	0	0	0	0	0	0	0.00125	0	0	0
site1074	0	0	0	0	0	0	0.005	0.00125	0.12625	0	0	0.00125	0	0.85875	0.0075	0	0	0	0	0	0
site1075	0	0	0	0	0	0.97375	0	0	0	0	0	0	0	0	0.00125	0.02375	0	0.00125	0	0	0
site1076	0	0	0	0	0	0	0	0	0	1	0	0	0	0	0	0	0	0	0	0	0
site1077	0	0	0	0	0	0	0	0	0	0	0	1	0	0	0	0	0	0	0	0	0
site1078	0	0	0.985	0.01125	0	0	0.00125	0	0	0	0	0	0	0.0025	0	0	0	0	0	0	0
site1079	0	0	0	0	0	0	0	0	0	0	0	0	0	0	0	1	0	0	0	0	0
site1080	0	0	0	0	0	0	0	0.08	0	0.91625	0	0	0	0	0	0.0025	0	0.00125	0	0	0
site1081	0	0	0	0	0	0	0	0.98875	0	0	0	0	0	0	0	0	0	0.01125	0	0	0
site1082	0	0	0.60625	0	0	0	0	0	0	0	0	0.39375	0	0	0	0	0	0	0	0	0
site1083	0	0	0	0	0	0	0	0	0	1	0	0	0	0	0	0	0	0	0	0	0
site1084	0	0	0	1	0	0	0	0	0	0	0	0	0	0	0	0	0	0	0	0	0
site1085	0.01875	0	0	0.505	0	0	0	0	0.16	0	0	0	0.00125	0.00375	0	0.00125	0.30875	0.00125	0	0	0
site1086	0	0	0	0	0	0	0	0	0	1	0	0	0	0	0	0	0	0	0	0	0
site1087	0	0	0	0	0	0	0	0	0	0.00125	0	0	0	0	0	0.99875	0	0	0	0	0
site1088	0	0	0	0	0	0	0	0.99875	0	0	0	0	0	0	0	0	0	0.00125	0	0	0
site1089	0	0	0	0	0	0	0	0.20125	0	0.79875	0	0	0	0	0	0	0	0	0	0	0
site1090	0	0	0	0	0	0	0	0	0.995	0	0	0	0	0	0	0	0.005	0	0	0	0
site1091	0	0	0	0	0	0	0	0	0	0	0	0	0.00125	0	0	0	0.99875	0	0	0	0
site1092	0	0	0	0	0	0	0	0	0	0	0	0	0	0	0	0	0	0	0	1	0
site1093	0	0	0	0	0	0	0	0.9975	0	0.00125	0	0	0	0	0	0	0	0.00125	0	0	0
site1094	0	0	0	0	0	0	0	0	0.99875	0	0	0	0	0	0.00125	0	0	0	0	0	0
site1095	0	0	0	0	0	0	0	0	0	0	0	0	0	0	0	0	0	0	1	0	0
site1096	0	0	0	0	0	0	0	0	0	0	0	0	1	0	0	0	0	0	0	0	0
site1097	0	0	0	0	0	0	0	0	0	0	0	0	0	0	0	0	0	0	1	0	0
site1098	0	0	0	0	0	0	0	0	0	0	0	0	0	0	0	0	0	0	0	1	0
site1099	0	0	0	0	0	0	0	0.0025	0	0.00125	0.00125	0	0	0	0	0	0	0.995	0	0	0
site1100	0	0	0	0	0	0	0	0	0	0	0	0	0	0	0	0	0	0	1	0	0
site1101	0	0	0	0	0.00125	0	0	0	0	0.99875	0	0	0	0	0	0	0	0	0	0	0
site1102	1	0	0	0	0	0	0	0	0	0	0	0	0	0	0	0	0	0	0	0	0
site1103	0	0	0	0	0	0	0	0.99875	0	0	0	0	0	0	0	0	0	0.00125	0	0	0
site1104	0.38	0	0	0	0.105	0.5125	0	0	0	0.00125	0	0	0	0	0.00125	0	0	0	0	0	0
site1105	0	0	0	0	1	0	0	0	0	0	0	0	0	0	0	0	0	0	0	0	0
site1106	0.92	0	0	0	0	0	0	0	0	0.0775	0	0	0	0	0	0.00125	0	0	0	0	0
site1107	0	0	0	0	0	0	0	0.65375	0	0	0	0	0	0	0	0.0025	0.29875	0.045	0	0	0
site1108	0	0	0	0	0	0	0	0.98875	0	0	0	0	0	0	0	0	0.00125	0.01	0	0	0
site1109	0	0	0	0	0	0	0	0.99125	0	0	0.00125	0	0	0	0	0	0	0.0075	0	0	0
site1110	0	0	0	0	1	0	0	0	0	0	0	0	0	0	0	0	0	0	0	0	0
site1111	0	0	0	0	0	0	0	0.9875	0	0	0	0	0	0	0	0	0.00125	0.01125	0	0	0
site1112	0	0	0	0	0.00125	0	0	0.00125	0	0.9975	0	0	0	0	0	0	0	0	0	0	0
site1113	0	0	0	0	0	0	0	0.955	0	0	0	0	0	0	0	0	0.0025	0.0425	0	0	0
site1114	0	0	0	0	0	0	0	0.005	0	0.99375	0	0	0	0	0	0	0	0.00125	0	0	0
site1115	0	0.0375	0	0	0	0.95625	0	0	0	0	0	0	0	0	0	0	0	0.00625	0	0	0
site1116	0	0	0	0	0	0.0025	0	0	0	0	0	0	0	0	0	0	0	0	0.9975	0	0
site1117	0	0	0	0	0	0.00125	0	0.04375	0	0.01125	0	0	0	0	0	0	0	0.9425	0	0	0
site1118	0	0	0	0	0.99875	0	0	0	0	0	0	0	0	0	0	0	0	0.00125	0	0	0
site1119	0	0.00125	0	0	0.99625	0	0	0	0	0.00125	0	0	0	0	0	0	0	0	0	0.00125	0
site1120	0	0	0	0	0	0	0	0	0	0	0.99875	0	0	0	0	0	0	0.00125	0	0	0
site1121	0	0	0	0	0	0	0	0	0	0	0	0	0	0	0	0	1	0	0	0	0
site1122	0	0	0	0.00125	0	0.9975	0	0	0	0	0	0	0	0	0.00125	0	0	0	0	0	0
site1123	0	0.99875	0	0	0.00125	0	0	0	0	0	0	0	0	0	0	0	0	0	0	0	0
site1124	0	0.99875	0	0	0	0	0	0	0	0	0	0	0	0	0.00125	0	0	0	0	0	0
site1125	0	0	0	0	0	0.99875	0	0	0	0	0	0	0	0	0	0	0	0	0	0	0
site1126	0	0.99875	0	0	0	0	0	0	0	0	0	0	0	0	0	0	0	0	0	0	0
site1127	0	1	0	0	0	0	0	0	0	0	0	0	0	0	0	0	0	0	0	0	0
site1128	0	1	0	0	0	0	0	0	0	0	0	0	0	0	0	0	0	0	0	0	0
site1129	0	0	0	0.00125	0	0.9975	0	0	0	0	0	0	0	0	0.00125	0	0	0	0	0	0
site1130	0	1	0	0	0	0	0	0	0	0	0	0	0	0	0	0	0	0	0	0	0
site1131	0	0	0	0	0.99625	0	0	0	0	0.00375	0	0	0	0	0	0	0	0	0	0	0
site1132	0	0	0	0	0	1	0	0	0	0	0	0	0	0	0	0	0	0	0	0	0
site1133	0	0	0	0	0	0	0	0.98375	0	0.00375	0	0	0	0	0	0	0	0.0125	0	0	0
site1134	0	0	0	0	0	0	0	0.79625	0	0.01	0.19125	0	0	0	0	0	0	0.0025	0	0	0
site1135	0	0	0	0	0	0	0	0	0	0	0	0	1	0	0	0	0	0	0	0	0
site1136	0	0	0	0	0	0	0	0.00375	0	0.995	0	0	0	0	0	0	0	0	0	0	0
site1137	0	0	0	0	0	0	0	0.00125	0	0	0.9875	0	0	0	0	0	0	0.01125	0	0	0
site1138	0	0	0	0	0	0	0	0	0	0	0	0.015	0	0	0.0025	0.9825	0	0	0	0	0
site1139	0	0	0	0.00125	0	0	0	0	0.995	0	0	0	0	0	0.0025	0	0	0	0	0	0
site1140	0	1	0	0	0	0	0	0	0	0	0	0	0	0	0	0	0	0	0	0	0
site1141	0	0	0	0	0	0.94	0	0	0	0	0	0	0	0	0	0.06	0	0	0	0	0
site1142	0	0	0	0	0	0	0	0	1	0	0	0	0	0	0	0	0	0	0	0	0
site1143	0	0	0	0	0	0	0	0	1	0	0	0	0	0	0	0	0	0	0	0	0
site1144	0.00125	0	0	0	0.00125	0	0	0	0	0	0	0	0	0	0	0.9975	0	0	0	0	0
site1145	0	0	0	0	0	0	0	0	0	0	0	0	0	0	0	1	0	0	0	0	0
site1146	0	0	0	0	0	0	0	0	0	0	0	0	0	0	0	0	0	0	0	1	0
site1147	0	0	0	0	0	0	0	0	0	0	0	0	0	0	0	0	0	0	0	1	0
site1148	0	0	0	0	0	0	0	0	0	0	0	0	0	0	0	0	1	0	0	0	0
site1149	0.00125	0	0	0	0	0	0	0	0	0	0	0	0	0	0	0	0.99875	0	0	0	0
site1150	0	0	0	0	1	0	0	0	0	0	0	0	0	0	0	0	0	0	0	0	0
site1151	0	0	0.99875	0	0	0	0	0	0	0	0	0	0	0	0	0	0	0	0	0	0
site1152	0	0	0.0025	0	0	0	0	0.00125	0	0	0	0.995	0	0	0	0	0	0	0	0	0.00125
site1153	0	0	0.99875	0	0	0	0	0	0	0	0	0	0	0	0	0	0	0	0	0	0.00125
site1154	0.00125	0	0	0	0	0	0	0	0	0	0	0	0	0	0	0	0	0.9975	0	0	0.00125
site1155	0	0	0	0	0	0	0	0	0	0	0	0	0	0	0	0	0	0.99875	0	0	0.00125
site1156	0	0	0	0	0	0.0025	0	0	0	0	0	0	0	0	0	0	0.9925	0	0	0.00375	0.00125
site1157	0	0	0.00125	0.88875	0	0	0	0	0	0	0	0	0	0.0025	0	0	0	0.0025	0	0	0.00125
site1158	0	0	0	0	0	0	0	0	0	0.00125	0	0	0	0.90375	0	0	0	0	0	0	0.095
site1159	0	0	0	0	0	0	0	0.0025	0	0	0	0.0075	0	0	0	0	0	0	0	0.895	0.095
site1160	0	0	0	0	0	0.00125	0	0	0.0025	0	0	0	0	0	0.90125	0	0	0	0	0	0.095
site1161	0	0	0	0	0	0	0	0	0	0.0025	0	0	0.9025	0	0	0	0	0	0	0	0.095
site1162	0	0	0	0	0	0	0	0	0.90375	0	0	0	0	0	0	0	0	0	0	0	0.09625
site1163	0	0	0	0	0	0	0	0	0.905	0	0	0	0	0	0	0	0	0	0	0	0.095
site1164	0	0	0	0	0	0	0	0	0	0	0	0.0025	0	0	0	0.9025	0	0	0	0	0.095
site1165	0.005	0	0	0	0	0	0	0	0	0	0	0	0	0	0	0	0	0.9	0	0	0.095
site1166	0	0	0	0	0	0	0	0	0	0	0	0	0	0	0	0	0	0	0	0.00125	0.09625
site1167	0	0	0	0	0	0	0	0	0	0	0	0	0	0	0	0	0	0	0	0	0.99875

[truncated: 2 more sheets: Conservation  of  nsp4, Conservation of E protein]
